# Supplementary material for: Genetic subtraction profiling identifies genes essential for Arabidopsis reproduction and reveals interaction between the female gametophyte and the maternal sporophyte
Source: Genome Biol. 2007 Oct 3;8(10):R204. doi: 10.1186/gb-2007-8-10-r204 (PMC2246279; doi:10.1186/gb-2007-8-10-r204)
Supplement: Additional data file 2 — Presented is a list of the identity of embryo sac expressed genes, as revealed by genetic subtraction of coa from the wild type. [file gb-2007-8-10-r204-S2.xls]

## Sheet: Transcriptome
Additional data file 2. Identity of embryo sac - specific transcriptome is revealed by genetic subtraction of wildtype to coatlique
Probe ID	Gene ID	Gene Description	Analysisa	WT Signal	SE (WT)b	coa Signal	SE (coa)b	FCc	At transcriptomed		OrthologousESTe			FDRf
									Pollen	Silique	ES	Egg	CC & EN
Transcriptional Regulation
265842_at	At2g35700	AP2 Domain Transcription Factor	G	159.267	11.1375	113.867	7.69749	1.343	0	1	0	1	1	NA
259697_at	At1g68920	Basic Helix-Loop-Helix - Transcription Factor (bHLH49)	G	463.033	41.4454	318.633	28.1536	1.394	1	1	0	0	0	NA
245819_at	At1g26310	MADS-box protein Type II (CAULIFLOWER, AGL10)	dC	162.16	10.9	110.28	6.52	1.47	1	1	1	1	1	NA
260417_at	At1g69770	Chromomethylase (CMT3)	G	1103.33	89.996	819	57.4313	1.29	1	1	0	0	1	NA
249139_at	At5g43170	Cys2/His2-Type Zinc Finger Protein 3 (AZF3)	G	130.933	1.67763	96.4667	10.9994	1.304	1	1	0	0	0	NA
255568_at	At4g01250	WRKY Family Transcription Factor (WRKY22)	G	193.233	15.3685	141.5	7.90936	1.31	1	1	1	0	0	NA
245367_at	At4g16265	DNA-Directed RNA Polymerase II	R	172.629	4.23343	134.179	6.249	1.28655	1	1	1	0	0	0.0496779
255651_at	At4g00940	Dof-Type Zinc Finger Domain-Containing Protein	R	12.6951	0.575577	7.4641	0.213807	1.70082	0	0	0	0	0	0.0133221
258044_at	At3g21270	Dof-Type Zinc Finger Domain-Containing Protein (ADOF2)	R	294.015	10.2275	200.746	15.3058	1.46461	1	1	0	0	0	0.0496779
262197_at	At1g53910	Ethylene Response Factor/ AP2 Domain Protein, RAP2.12 (AP2-EREBP-Family)	G	4903.33	235.842	3640.67	97.1758	1.292	1	1	0	1	1	NA
261496_at	At1g28360	Ethylene Responsive Element, Subfamily B-1 of ERF/AP2 Transcription Factor Family (ERF12)	G	214.767	23.702	158.833	6.32686	1.3	0	1	0	1	1	NA
262595_at	At1g15360	Ethylene Responsive Element, Subfamily B-6 of ERF/AP2 Transcription Factor Family	G	141.9	14.7488	98.8	9.92252	1.379	0	0	0	1	1	NA
245786_at	At1g32150	G-Box Binding Protein (bZIP68)	G	483.133	28.2563	340.5	11.5345	1.361	1	1	1	1	1	NA
253402_at	At4g32880	Homeobox Huntington's Disease-Zip Transcription Factor (AtHB-8)	G	564.533	40.4014	395.367	34.113	1.371	0	0	0	0	0	NA
266354_at	At2g01500	Homeobox-Leucine Zipper Transcription Factor Family Protein	R	24.5261	1.70079	8.27592	0.820301	2.96355	0	0	0	0	1	0.0136739
261111_at	At1g75430	Homeodomain-Containing Protein	R	76.0198	1.88419	49.3841	1.99873	1.53936	0	0	0	0	0	0.017795
247469_at	At5g62165	MADS-Box Protein Type II (AGL42)	G, R	489.6	13.8462	363.667	6.09253	1.3	0	1	1	1	1	0.0362927
264872_at	At1g24260	MADS-Box Protein Type II (SEP3/ AGL9)	G, R	3694.67	156.653	2654	99.2538	1.34	1	1	1	1	1	0.0499569
265351_at	At2g22630	MADS-Box Protein Type II (AGL17)	dC	59.73	2.82	36.88	2	1.62	1	0	1	1	1	NA
258218_at	At3g18000	Methyltransferase	G	1203.33	155.079	879.933	39.3257	1.311	1	1	1	0	1	NA
248011_at	At5g56300	Methyltransferase-Related Protein	G	335.1	20.4179	216.367	21.8721	1.488	0	1	0	0	0	NA
245847_at	At5g11050	MYB Transcription Factor	G	117.333	7.97695	78.2333	5.09502	1.44	0	0	0	0	1	NA
247317_at	At5g64060	No Apical Meristem (NAM) Family Protein	R	106.46	3.98038	81.5832	2.20036	1.30493	1	0	1	1	1	0.039449
266314_at	At2g27040	PAZ Domain-Containing Protein (AGO4)	R	2458.9	33.6449	1883.39	87.3353	1.30557	1	1	0	1	1	0.0428468
258892_at	At3g05670	PHD Finger Family Protein	R	244.074	5.48387	184.395	6.45251	1.32365	1	1	0	0	1	0.0338833
259686_at	At1g63100	Similar To Scarecrow Transcription Factor (GRAS8)	G	822.4	38.5874	549.067	10.9737	1.437	1	1	1	0	1	NA
250566_at	At5g08070	TCP Transcription Factor (Basic Helix-Loop-Helix Protein) (TCP- Family)	G, R	198.533	7.16608	134	4.20061	1.422	1	1	0	0	1	0.0329412
248460_at	At5g50915	TCP Transcription Factor (Basic Helix-Loop-Helix Protein) (bHLH137)	G, R	476.7	22.5038	336.233	26.3397	1.362	1	1	0	0	0	0.0184654
245774_at	At1g30210	TCP Transcription Factor (TCP- Family)	G	709.2	29.7662	450.967	33.9073	1.511	0	1	0	0	1	NA
247231_at	At5g65230	MYB Transcription Factor (MYB53)	G	153.167	12.5318	112.533	3.15775	1.305	0	0	0	0	1	NA
249213_at	At5g42700	Transcriptional Factor B3 Family Protein	R	84.5679	1.92687	53.2959	1.94246	1.58676	1	1	0	1	0	0.0117073
260337_at	At1g69310	WRKY Family Transcription Factor (WRKY57)	G	141.033	17.3121	98.2333	9.65099	1.378	0	1	1	0	0	NA
247809_at	At5g58280	Transcriptional Factor B3 Family Protein (B3-Family)	G	112.133	6.2637	83.4	6.56547	1.291	1	1	0	0	0	NA
253617_at	At4g30410	bHLH Transcription Factor	G	132.567	7.16025	97.8	8.08071	1.299	0	1	0	0	0	NA
251088_at	At5g01480	DC1 domain Containing Protein	G	121.3	5.85701	84.4333	12.0603	1.38	1	0	0	0	0	NA
254610_at	At4g18890	Transcriptional Regulator, Brassinosteroid Signalling (BES1) (BES-Family)	G, dC, R	482.533	19.6619	352.3	8.00594	1.32	0	1	0	1	0	0.01659
261502_at	At1g14440	Homeobox Zinc-Finger Protein	G	1126.17	87.5156	805.9	88.08	1.34	0	1	0	0	0	NA
245467_at	At4g16610	Zinc Finger (C2H2 Type) Family Protein	G	1319	160.416	873.133	76.1364	1.45	0	1	0	0	0	NA
250810_at	At5g05090	MYB Family Transcription Factor	G	152.333	0.754404	95.9667	14.3241	1.52	0	1	0	0	1	NA
251276_at	At3g61740	Trithorax Like Protein (ATX3)	G	163.433	17.3045	106.4	6.43361	1.471	1	1	0	0	1	NA
258204_at	At3g13960	Transcription Activator, GRL5	R	125.239	4.98416	86.1283	3.2418	1.4541	0	1	0	0	0	0.0317832
245029_at	At2g26580	YABBY Family Protein (YABBY5)	G	179.6	25.0165	105.867	8.60133	1.624	0	1	0	0	0	NA
267271_at	At2g02540	Zinc-Finger Homeobox Family Protein / ZF-HD Homeobox Family Protein	R	174.389	5.95118	113.249	8.21961	1.53987	0	0	0	0	0	0.0410485
260578_at	At2g47350	Zinc-Finger Protein (HIT Type, PAPA-1 Like)	G	537.933	34.3739	386.3	2.3826	1.335	1	1	0	0	0	NA
253018_at	At4g38000	Zinc-Finger Protein BBF2aO	G	358.533	40.8579	216.867	30.4414	1.588	1	1	0	0	0	NA
Core Signalling Pathways
247638_at	At5g60490	Arabinogalactan Protein (FLA12)	G	381.9	29.7557	272.567	27.0756	1.347	1	1	0	0	1	NA
249375_at	At5g40730	Arabinogalactan-Protein (AGP24)	G	916.933	50.8605	509.6	30.597	1.725	1	1	0	0	0	NA
253050_at	At4g37450	Arabinogalactan-Protein 18	G	1136	43.2059	724.167	92.3475	1.503	0	1	0	0	0	NA
246331_at	At3g44820	Calcium Binding Protein Involved In Light-Dependent Signal Transduction	G	125.967	8.78657	77.6333	5.69953	1.558	0	1	0	0	1	NA
261012_at	At1g26600	Clavata3/ESR-Related Protein (CLE9); Receptor Binding	G	109.5	8.6788	81.5667	2.97693	1.287	0	0	0	0	0	NA
246440_at	At5g17650	Glycine/Proline-Rich Protein	R	4.10321	0.0467244	3.16716	0.0855456	1.29555	1	1	0	0	0	0.0230647
262453_at	At1g11240	Involved In Protein Targeting And Signal Transduction	G	1050.67	33.983	715.4	24.2665	1.409	1	1	0	0	0	NA
265789_at	At2g01210	Leucine-Rich Repeat Transmembrane Protein Kinase, Putative	R	48.7539	0.105253	36.0799	1.28295	1.35128	0	1	1	1	1	0.0226108
256529_at	At1g33260	Protein Kinase	G	207.4	29.1378	144.867	6.46193	1.372	0	1	1	1	1	NA
265268_at	At2g42960	Protein Kinase	G	155.433	8.9568	110.533	14.9616	1.352	0	1	1	1	1	NA
247053_at	At5g66710	MAP Kinase Kinase Kinase (RAF37)	R	8.38007	0.0510677	5.51144	0.140576	1.52049	1	1	1	1	1	0.0043208
260979_at	At1g53510	Mitogen-Activated Protein Kinase, MAPK (MPK18)	R	244.192	9.22659	184.553	6.1857	1.32316	1	1	1	1	1	0.0412734
260937_at	At1g45160	Protein kinase	G	574.733	13.9427	428.467	29.5523	1.288	1	1	1	0	1	NA
251914_at	At3g53930	Protein Kinase Family Protein	R	109.352	5.09422	76.7659	3.22406	1.42448	1	1	1	1	1	0.0397242
259922_at	At1g72770	Protein Phosphatase 2C (AtP2C-HA)	G	1266.33	28.2015	885.467	74.1174	1.372	1	1	1	1	1	NA
246622_at	At5g36250	Protein Phosphatase 2C (PP2C)	R	148.694	2.54306	97.0948	8.51433	1.53143	1	1	1	1	1	0.0468866
249452_at	At5g39500	Pattern Formation Protein	R	321.394	12.1652	235.686	9.9015	1.36366	1	1	0	0	0	0.0402485
266419_at	At2g38760	Annexin 3 (ANN3)	G	508.733	43.3917	358.433	20.3148	1.36	0	1	1	1	1	NA
253114_at	At4g35860	Rab2-Like GTP-Binding Protein (GB 2)	G	696.633	8.99031	520.867	21.0088	1.284	1	1	1	1	1	NA
264209_at	At1g22740	RAS-Related Protein (RAB7)	G	137.2	15.1979	100.733	4.64027	1.307	0	1	1	1	1	NA
247617_at	At5g60270	Receptor Kinase	G, R	207.867	12.8061	127.867	6.27276	1.56	1	0	1	1	1	0.0410485
247352_at	At5g63650	Serine/Threonine Protein Kinase	G	2187.67	78.3239	1638.67	29.9036	1.281	1	1	1	1	1	NA
251358_at	At3g61160	Shaggy-Like Kinase (ASKβ)	G	117.433	6.33742	85.2667	3.82742	1.321	1	1	1	1	1	NA
264226_at	At1g67510	Similar To Receptor-Like Protein Kinase	G	371	15.0116	269.433	29.2565	1.324	1	1	1	1	1	NA
248273_at	At5g53500	WD-40 Repeat Protein, Heterotrimeric G-Protein Complex	G	287.467	18.2489	183.567	22.6302	1.505	0	1	1	1	1	NA
253666_at	At4g30270	Xyloglucan Endotransglycosylase (Meri5b or BRU1), Brassinosteroid	G, R	259.7	39.0273	107.167	10.156	2.329	0	1	0	1	1	0.0362927
Cell Cycle; DNA and Chromosome Dynamics
247250_at	At5g64630	Chromatin Assembly Factor-1 (CAF-1) P60 Subunit (FAS2)	G	571.267	65.8869	410.9	6.16116	1.334	0	0	1	1	1	NA
260329_at	At1g80370	Cyclin A2;4, Involved In Regulation Of Cell Cycle Progression	G, R	789.6	8.07119	591.067	15.2901	1.28	1	1	0	1	1	0.0203255
257725_at	At3g18524	DNA Mismatch Repair Protein MSH2 (MSH2)	R	237.753	4.80188	181.897	4.32684	1.30707	1	1	0	0	1	0.0244195
262979_s_at	At1g75610	Histone H3	R	20.2827	1.35354	13.106	0.892104	1.54759	1	0	n.d.	n.d.	n.d.	0.0496805
264139_at	At1g78940	Protein Kinase, Involved In Regulation Of Cell Cycle Progression	G	116.833	6.00971	83.0667	4.79641	1.352	1	1	1	1	1	NA
257483_at	At1g49620	Kip-Related Protein 7 (KRP7) / Cyclin-Dependent Kinase Inhibitor 7 (ICK7)	G	265.533	26.2513	196.933	4.72305	1.296	1	0	0	0	0	NA
RNA Synthesis and Modification
261992_at	At1g33680	KH Domain-Containing Protein	R	383.725	14.448	298.747	10.412	1.28445	0	1	1	0	1	0.048717
254596_at	At4g18975	Pentatricopeptide (PPR) Repeat Protein	G	1115.2	85.5212	748.433	68.3038	1.43	1	1	0	0	0	NA
258066_at	At3g25970	Pentatricopeptide (PPR) Repeat Protein	G	121.533	9.46095	75.7	2.74977	1.541	1	1	1	0	1	NA
258817_at	At3g04750	Pentatricopeptide (PPR) Repeat Protein	G	118.767	3.39486	86.8667	6.46323	1.314	1	1	1	0	1	NA
259684_at	At1g63070	Pentatricopeptide (PPR) Repeat-Containing Protein	R	13.4028	0.15098	9.47577	0.381917	1.41442	0	0	0	0	1	0.0226108
265428_at	At2g20720	Pentatricopeptide (PPR) Repeat-Containing Protein	R	228.046	11.9173	146.655	11.8219	1.55498	0	0	0	0	0	0.0479521
253280_at	At4g34110	Polyadenylate-Binding Protein 2 (PABP2)	G	6857.33	234.793	5075.33	217.595	1.295	1	1	1	1	1	NA
261511_at	At1g71770	Polyadenylate-Binding Protein 5 (PABP5)	G	662.867	21.4587	462	28.4621	1.376	1	1	1	1	1	NA
248394_at	At5g52070	RNA Binding Protein	G	852.833	19.2625	575.733	23.355	1.421	1	1	0	0	0	NA
256638_at	At3g19090	RNA recognition motif (RRM)-containing	G	130.967	6.29669	88.3333	5.47803	1.422	1	1	1	0	1	NA
258229_at	At3g27700	RNA recognition motif (RRM)-containing	G	641	49.8008	451.367	32.5314	1.364	1	1	0	0	0	NA
260806_at	At1g78260	RNA recognition motif (RRM)-containing	G	121.3	10.2049	81	4.93772	1.436	0	1	1	0	1	NA
245808_at	At1g58470	RNA Recognition Motif (RRM)-Containing (RPB1)	G	346.933	11.092	253.767	11.2475	1.313	1	1	1	0	1	NA
251857_at	At3g54770	RNA Recognition Motif (RRM)-Containing Protein	G, R	168.8	12.7781	103.4	13.5239	1.58	0	0	1	0	1	0.0416224
Protein Synthesis and Modification
249381_at	At5g40040	60S Acidic Ribosomal P2 Protein	G, R	287.267	26.9306	156.4	19.5303	1.75775	1	1	1	1	1	0.0272957
251077_at	At5g01980	COP1-Interacting Protein (CIP8)	G	618.933	53.0456	448.067	29.3669	1.327	1	1	1	1	1	NA
266328_at	At2g01600	Epsin N-Terminal Homology (ENTH) Domain-Containing Protein	R	680.288	10.2001	519.207	26.5528	1.31024	1	1	1	0	0	0.0456081
251468_at	At3g59290	Epsin N-Terminal Homology (ENTH) Domain-Containing Protein	R	88.796	4.28499	60.8548	3.39609	1.45914	1	1	0	0	0	0.0433843
261838_at	At1g16030	Heat Shock Protein Hsp70, Protein Folding	G	210.7	30.4963	133.367	12.6634	1.517	1	1	1	1	1	NA
261426_at	At1g18680	HNH Endonuclease Domain-Containing Protein	R	29.3253	1.17229	22.3785	0.28625	1.31042	1	0	0	0	1	0.0362684
255821_at	At2g40570	Initiator tRNA Phosphoribosyl-Transferase	G	491.933	34.8259	363.067	29.1054	1.3	1	1	0	0	0	NA
263727_at	At2g13540	Mrna Cap-Binding Protein (ABH1)	R	650.073	24.2246	495.069	10.5473	1.31309	1	1	1	0	0	0.0362684
245989_s_at	At5g20620	Polyubiquitin (UBQ4)	G	2999.33	260.499	2096.67	129.258	1.371	1	1	1	1	1	NA
265505_at	At2g15530	RING Zinc Finger Protein	G	798.4	60.2087	561.933	44.8984	1.366	1	1	1	1	1	NA
246520_at	At5g15790	RING-H2 Finger Protein (RHB1a)	G	221.4	15.1982	155.9	21.8146	1.366	1	1	1	0	1	NA
250273_at	At5g13010	RNA Helicase	R	369.199	14.3098	271.878	5.39467	1.35796	1	1	0	1	1	0.0318041
246733_at	At5g27660	Serine Protease	G	320.233	21.0945	212.8	25.4354	1.443	1	0	0	0	1	NA
254415_at	At4g21326	Subtilisin-Like Serine Protease	G, R	616.967	48.0241	447.767	43.1659	1.324	1	1	0	1	1	0.0348491
262859_at	At1g64790	Translation Activator Family Protein	G	2018.33	102.169	1492.67	32.3768	1.297	1	1	0	0	1	NA
248393_at	At5g52060	Ubiquitin And BAG Domain-Containing; Proteosome And Apoptosis Pathway	G	938.6	65.4163	671.267	32.5258	1.342	0	1	1	0	1	NA
248667_at	At5g48710	Ubiquitin-Related	R	9.72989	0.046173	7.56245	0.221516	1.28661	1	0	1	1	0	0.0261226
250658_at	At5g07040	Zinc (C3HC4-Type RING) Finger Protein, Ubiqutin Ligase Complex	G	105.9	3.9876	77.0667	2.76391	1.319	0	1	0	0	1	NA
251708_at	At3g56580	Zinc (C3HC4-Type RING) Finger Protein, Ubiqutin Ligase Complex	G	473.633	35.938	353.433	16.6575	1.285	0	1	1	1	1	NA
256400_at	At3g06140	Zinc Finger (C3HC4-Type RING Finger) Family Protein	R	131.211	3.6358	93.9947	6.14501	1.39594	0	1	0	1	1	0.0479323
246817_at	At5g27240	DNAJ Heat Shock Protein, Protein Folding	G	250.767	26.0287	182.467	13.8442	1.32	1	1	0	1	1	NA
245190_at	At1g67690	Peptidase M3 Family Protein, Proteolysis	G	363.167	28.5905	271.567	15.0489	1.281	1	1	0	0	0	NA
251311_at	At3g61140	FUSCA Protein FUS6, Protein Deneddylation	G	1542.33	145.415	1099	48.7026	1.348	1	1	0	1	1	NA
264473_at	At1g67180	Zinc Finger (C3HC4-Type RING Finger) Family Protein	R	35.267	2.46967	20.1803	0.0566313	1.7476	1	1	0	0	0	0.0203255
Enzymes & Metabolism
263105_at	At2g05320	Beta-1,2-N-Acetylglucosaminyltransferase II	R	68.0153	0.816035	50.4089	1.85914	1.34927	0	1	0	0	0	0.0270335
255481_at	At4g02460	DNA Mismatch Repair Protein	dC	695.41	39.79	475.16	27.5	1.46	1	1	0	0	0	NA
254000_at	At4g26250	Galactinol Synthase (WSI76)	dC	85.97	4.9	55.99	5.51	1.54	0	0	0	0	1	NA
261544_at	At1g63540	Hydroxyproline-Rich Glycoprotein Family Protein	dC, R	206.06	10.95	141.88	6.34	1.45	1	0	0	0	0	0.000530685
245690_at	At5g04230	Phenylalanine Ammonia-Lyase (PAL3)	G	279.2	14.296	176.8	15.8804	1.518	1	1	1	0	1	NA
248701_at	At5g48410	Glutamate Receptor Protein (GLR 1.3); Intra-Cellular Ligand-Gated Activity	G	159.733	13.5273	85.9667	9.43903	1.782	1	1	1	0	0	NA
249275_at	At5g41870	Polygalacturonase, Glycoside Hydrolase Family 28 Protein	G	1304.67	93.6601	946.967	46.7029	1.322	0	1	0	1	1	NA
250124_at	At5g16480	Tyrosine Phosphatase	G	245.967	13.4225	163.667	25.5878	1.446	1	1	1	0	0	NA
250621_at	At5g07250	Membrane Protein, Rhomboid Family Protein, Cysteine Bisynthesis	G	631.7	38.8091	471.4	28.7863	1.288	1	1	1	0	1	NA
251042_at	At5g02310	Eceriferum3 (CER3)	G	864.367	100.059	598.167	63.8496	1.386	1	1	0	1	1	NA
251491_at	At3g59480	Fructokinase-Like Protein Fructokinase	G	404.867	12.0869	273.867	34.6525	1.416	1	1	0	1	1	NA
252000_at	At3g52710	Protein Glyoxal Oxidase (GLX2)	G	135	12.3162	88.3	11.1864	1.298	0	1	0	0	0	NA
252421_at	At3g47540	Endochitinase-Like Protein BASIC ENDOCHITINASE CHB4 PRECURSOR	G	358.267	3.07193	255.433	20.966	1.348	0	1	1	1	1	NA
252712_at	At3g43800	Glutathione Transferase-Like Protein	G	524.6	59.0691	336.1	22.018	1.498	0	1	0	1	0	NA
252984_at	At4g37990	Cinnamyl-Alcohol Dehydrogenase ELI3-2	G	133.133	7.75996	93.0333	13.6671	1.376	1	1	1	1	1	NA
253002_at	At4g38530	Phosphoinositide-Specific Phospholipase C (PLC1)	G	140.8	17.9157	90.7333	4.17721	1.491	1	1	1	0	1	NA
253439_at	At4g32540	Flavin-Containing Monooxygenase (Yuc/ JUCA) Involved In Auxin Biosynthesis	G	124.7	3.68721	82.5667	6.02109	1.448	1	1	0	0	1	NA
254221_at	At4g23820	Polygalacturonase, Glycoside Hydrolase Family 28 Protein	G	5826	416.212	4146.67	155.753	1.348	1	1	0	1	1	NA
254232_at	At4g23600	Tyrosine Transaminase Like Protein (CORI 3/JR3)	G	5466.67	330.027	4072.33	128.976	1.288	0	1	0	0	1	NA
254487_at	At4g20780	Calcium-Binding Protein, Polysaccharide Catabolism	G	153.833	4.8501	105.333	7.52563	1.404	1	1	1	1	1	NA
255151_at	At4g08180	Oxysterol-Binding	G	325.2	18.715	236.233	6.07523	1.32	1	1	1	0	1	NA
255550_at	At4g01970	Glycosyl Hydrolase Protein	G	148.6	8.12154	94.7333	2.49985	1.506	1	1	0	0	1	NA
255881_at	At1g67070	Phosphomannose Isomerase (DIN9)	G	285.233	9.8275	209.3	14.5027	1.31	1	1	0	0	0	NA
257217_at	At3g14940	Phosphoenolpyruvate (PEP) Carboxylase (PPC3)	G	134.7	10.3138	95.4333	6.07853	1.353	1	1	1	1	1	NA
258121_s_at	At3g14530	Geranyl Pyrophosphate Synthase	G	201.4	11.2358	145.433	6.13707	1.329	0	1	0	0	0	NA
258175_at	At3g21640	Peptidylprolyl Isomerase (TWD1)	G	300.567	17.592	221.467	10.1155	1.302	1	1	1	1	0	NA
261825_at	At1g11545	Xyloglucan/ Endotransglycosylase	G	345.833	33.618	221.267	23.3621	1.5	0	1	0	1	1	NA
261923_at	At1g22380	UDP-Glucose Glucosyltransferase	G	358.3	56.9026	216.5	7.35173	1.584	0	0	1	1	1	NA
263135_at	At1g78550	Flavanone 3-Hydroxylase	G	278.9	36.7742	192.267	8.99106	1.389	0	1	1	0	1	NA
264775_at	At1g22880	Glycosyl Hydrolase Family 9 Protein	G	133.467	5.31048	95.2333	9.44894	1.348	0	0	0	0	1	NA
265475_at	At2g15620	Ferredoxin--Nitrite Reductase	G	560.633	61.1076	310.767	75.2896	1.736	0	1	0	0	0	NA
265680_at	At2g32150	Hydrolase	G	4532	612.713	2749.33	198.138	1.577	1	1	0	1	0	NA
265918_at	At2g15090	Fatty Acid Elongase	G	1650	137.408	1165.27	106.7	1.358	1	1	0	1	0	NA
247069_at	At5g66920	Multi-Cu Oxidase Type I	G, R	579.933	15.1846	435.733	7.40163	1.28	0	1	0	0	1	0.0389813
266202_at	At2g02400	Cinnamoyl-Coa Reductase	G	1444	123.586	1025.5	73.5008	1.353	1	1	1	1	1	NA
266425_at	At2g41300	Strictosidine Synthase	G	162.767	21.7925	104.767	6.32792	1.489	0	1	0	0	1	NA
266592_at	At2g46210	Fatty Acid Desaturase/Cytochrome B5 Fusion Protein	G	182.167	17.7215	133.333	4.6747	1.314	1	1	1	1	0	NA
249854_at	At5g22960	Serine Carboxypeptidase S10 Family Protein, Proteolysis And Peptidolysis	G, dC	422.667	23.8701	311.933	23.5399	1.301	0	0	0	1	1	NA
249780_at	At5g24240	Phosphatidylinositol 3- And 4-Kinase Family Protein	G, dC, R	226.7	21.7479	146.233	21.1171	1.49	1	1	1	1	1	0.0339789
260802_at	At1g78400	Polygalacturonase, Glycoside Hydrolase Family 28 Protein	G, dC, R	278.433	35.376	77.4333	19.6969	3.45	0	0	0	0	1	0.0073477
265305_at	At2g20340	Tyrosine Decarboxylase, Amino Acid Metabolism	G, dC, R	2952.67	85.0248	1628.33	107.344	1.74	1	1	0	0	0	0.0397242
246915_at	At5g25880	Malate Dehydrogenase	G, R	308.3	17.0358	220	24.1485	1.346	1	1	0	0	1	0.0464567
253898_s_at	At4g27070	Tryptophan Synthase Beta-Subunit (TSB2)	G, R	3119.67	327.172	2004	138.748	1.494	1	1	0	0	1	0.0409659
255471_at	At4g03050	Oxidoreductase (AOP3)	G, R	407.433	16.9586	250.267	9.13081	1.56	0	1	0	0	1	0.0340908
255587_at	At4g01480	Inorganic Phosphatase	G, R	538.433	21.4769	377.167	28.9531	1.37	1	1	1	1	1	0.0311619
259681_at	At1g77760	Nitrate Reductase 1 (NIA 1)	G, R	423.567	3.91417	283.033	22.7222	1.438	1	1	1	1	1	0.0338833
261454_at	At1g21090	Hydroxyproline-Rich Glycoprotein	G, R	1211.67	72.6448	864	19.1853	1.35	0	1	0	0	0	0.039078
263174_at	At1g54040	Kelch Repeat-Containing Protein (ESP)	G, R	17494.3	1796.29	12828.7	437.695	1.307	1	1	0	0	1	0.0389813
267078_at	At2g40960	cAMP Regulated Phosphoprotein (ARPP) With R3H DNA Binding Domain	G, R	353.333	12.6086	249.033	6.8297	1.361	1	1	1	0	1	0.0230647
267153_at	At2g30860	Glutathione Transferase (GSTF9)	G, R	14825.3	865.683	10729.7	359.022	1.324	1	1	1	1	1	0.030775
258850_at	At3g03050	Cellulose Synthase Family Protein (CSLD3)	R	678.24	7.97411	519.614	25.9072	1.30528	1	1	1	0	1	0.0459832
266703_at	At2g19880	Ceramide Glucosyltransferase	R	541.937	32.8992	376.163	9.56526	1.4407	1	1	0	0	0	0.039449
253876_at	At4g27430	COP1-Interacting Protein 7 (CIP7)	R	478.606	12.2328	363.536	18.6885	1.31653	1	1	0	0	0	0.0496779
247956_at	At5g56970	FAD-Binding Domain-Containing Protein / Cytokinin Oxidase Family Protein	R	25.7521	1.43569	16.1629	0.107491	1.59329	1	1	0	0	0	0.0211481
264513_at	At1g09420	Glucose-6-Phosphate 1-Dehydrogenase (G6PD)	R	320.234	11.0532	226.569	6.52287	1.4134	0	1	1	1	1	0.0268846
250100_at	At5g16570	Glutamine Synthetase	R	13.6715	0.484871	6.75245	0.0347526	2.02467	1	1	1	1	1	0.00177394
262120_at	At1g02950	Glutathione S-Transferase	R	49.1003	0.818942	28.6398	2.38701	1.71441	0	1	1	1	1	0.0329412
254746_at	At4g12980	Beta-Monoxygenase, Auxin Responsive Protein	G	1227.33	10.6949	890.967	71.583	1.324	1	1	0	0	0	NA
263861_at	At2g04560	Glycosyl Transferase Family Protein 19	G	108.833	12.0054	78.5667	5.10386	1.329	1	1	0	0	0	NA
256891_at	At3g19030	Phosphoserine Aminotransferase	R	8.22403	0.0353727	6.43199	0.254017	1.27861	0	1	0	0	0	0.0373108
252876_at	At4g39970	Haloacid Dehalogenase	G	532.967	40.9201	356.7	52.1767	1.436	0	1	0	0	0	NA
251544_at	At3g58790	Glycosyl Transferase Family 8 Protein	R	80.2596	3.93547	49.1574	3.75867	1.63271	1	1	1	0	1	0.0409659
245655_at	At1g56530	Hydroxyproline-rich glycoprotein family protein	R	39.0815	2.52496	21.72	2.1894	1.79933	0	0	0	0	0	0.0434117
259915_at	At1g72790	Hydroxyproline-Rich Glycoprotein Family Protein	R	49.6489	3.29732	32.4592	1.81743	1.52958	0	1	0	0	0	0.048717
255683_at	At4g00570	Malate Oxidoreductase	R	1120.37	61.1901	799.661	22.7316	1.40106	1	1	0	0	1	0.04067
260386_at	At1g74010	Strictosidine Synthase	R	27.668	2.38483	7.39033	0.0764809	3.74381	1	1	0	0	1	0.00313135
261363_at	At1g41830	Multi-Copper Oxidase Type I Family Protein	R	1246.78	40.7121	959.713	41.1979	1.29911	1	1	0	1	1	0.048717
261449_at	At1g21120	O-Methyltransferase	R	15.1316	0.632447	11.5966	0.158678	1.30482	0	0	0	0	1	0.0380026
264577_at	At1g05260	Peroxidase 3 (PER3) (P3) / Rare Cold-Inducible Protein (RCI3a) (PRC)	R	25.032	4.04647	10.7318	0.469523	2.3325	1	1	1	1	1	0.0476122
245821_at	At1g26270	Phosphatidylinositol 3- And 4-Kinase Family Protein	R	602.508	39.2906	425.727	14.5568	1.41525	1	1	1	1	1	0.0496779
262003_at	At1g64460	Phosphatidylinositol 3- And 4-Kinase Family Protein	R	169.589	3.8269	120.872	7.93289	1.40305	1	1	1	1	1	0.048717
253612_at	At4g30310	Ribitol Kinase	R	353.558	9.61099	264.474	12.8406	1.33683	1	1	0	0	0	0.0453999
266827_at	At2g22920	Serine Carboxypeptidase S10 Family Protein	R	21.6618	0.479217	16.2628	0.593979	1.33198	0	0	1	1	1	0.0334064
254737_at	At4g13840	Transferase Family Protein	R	16.8997	1.40708	9.29579	0.611998	1.818	0	1	0	0	0	0.0363869
Cell Structure and Transport
266649_at	At2g25810	Aquaporin (Tonoplast Intrinsic Protein)	dC	807.33	17.75	572.72	21.79	1.41	0	0	1	0	1	NA
262354_at	At1g64200	H+-Transporting ATPase	G, R	1453.33	65.3392	1045	10.4527	1.334	1	1	1	1	1	0.0244195
259442_at	At1g02310	(1-4)-Beta-Mannan Endohydrolase Precursor	G	159.8	20.6434	108.467	6.44122	1.416	0	1	0	0	0	NA
253673_at	At4g29530	2,3-Diketo-5-Methylthio-1-Phosphopentane Phosphatase Family	R	94.5818	2.0871	59.8611	2.62843	1.58002	1	1	0	0	0	0.0161876
262923_at	At1g75660	5'-3' Exoribonuclease (XRN3)	R	654.815	41.3659	470.745	15.5075	1.39102	1	1	0	0	0	0.0496805
256596_at	At3g28540	AAA-Type ATPase Family Protein	R	15.2014	0.709594	10.0031	0.718839	1.51967	1	1	1	1	0	0.0455895
252379_at	At3g47730	ABC-Type Transport Protein-Like Protein (ABCa)	G	204.433	19.302	149.2	8.27135	1.315	1	1	0	1	1	NA
246814_at	At5g27200	Acyl Carrier Protein Precursor - Like	G, R	164.367	23.5291	110.9	7.47366	1.424	1	1	0	0	1	0.0362684
245356_at	At4g13940	Adenosylhomocysteinase (SAHH / HOG1)	G	16309	1147.44	12113.7	602.962	1.291	1	1	0	0	1	NA
246259_at	At1g31830	Amino Acid Permease	G	1544	46.556	1108.33	43.1569	1.337	1	1	0	0	0	NA
251023_at	At5g02170	Amino Acid Transport Protein	G, R	269.867	30.1135	190.5	10.5956	1.358	1	1	0	0	0	0.0164563
259837_at	At1g52180	Aquaporin, Delta Tonoplast Integral Protein	G	142.633	13.382	97.3667	9.40339	1.411	1	1	0	0	1	NA
253532_at	At4g31570	ATPase Complex Protein	G	278.7	31.4055	166.367	20.4236	1.612	1	0	0	1	0	NA
253657_at	At4g30110	ATPase E1-E2 Type Family Protein	G, R	187.367	29.4869	107.7	8.90567	1.68	0	1	1	0	1	0.0389813
261805_at	At1g30540	ATPase, BADf/BADg/BCRa/BCRd-Type Family	R	107.802	2.81277	75.9575	3.86283	1.41925	1	1	0	0	0	0.0345401
247762_at	At5g59170	Cell Wall Protein	G	209.533	14.1364	148.533	13.338	1.355	0	1	0	0	0	NA
245535_at	At4g15160	Cell Wall Protein, Protease Inhibitor	G	931.533	87.0933	592.5	49.3848	1.51	0	1	1	1	1	NA
262153_at	At1g52710	Cytochrome C Oxidase-Related	R	17.585	0.554499	11.8164	0.639875	1.48818	0	0	0	0	1	0.0329412
246972_s_at	At5g24950	Cytochrome P450 71A15 (CYP71A15)	R	10.1745	0.498185	7.45671	0.119243	1.36448	1	1	1	1	1	0.0362684
246948_at	At5g25130	Cytochrome P450 Family Protein	R	20.8487	1.1867	13.4343	0.85582	1.55191	0	1	1	1	1	0.0430664
253100_at	At4g37400	Cytochrome P450 Monooxygenase	G	180.567	20.8931	120.7	3.63381	1.432	0	0	1	1	1	NA
266756_at	At2g46950	Cytochrome P450 Protein	G	125.033	2.36241	81.5667	6.68732	1.473	1	1	1	1	1	NA
254770_at	At4g13340	Extensin Protein	G	229.267	14.1731	132.8	16.3084	1.654	0	1	1	0	1	NA
266464_at	At2g47800	Glutathione-Conjugate Transporter AtMRP4	G	341.167	24.4345	248.633	7.7263	1.318	1	1	1	1	1	NA
250565_at	At5g08000	Glycosyl Hydrolase Family Protein 17	G	8317	655.652	5872.33	458.327	1.356	0	1	1	1	1	NA
256402_at	At3g06130	Heavy-Metal-Associated Domain Protein	G	1897.33	16.3527	1389	95.3249	1.312	0	1	1	1	0	NA
255326_at	At4g04300	Helicase, Antiporter Activity	R	14.6386	0.472956	10.8294	0.509234	1.35175	0	0	n.d.	n.d.	n.d.	0.0435574
250712_at	At5g06120	Human Ran Binding Like Protein With Importin Domain	R	267.674	10.1753	193.639	7.26364	1.38234	1	1	0	0	0	0.0362684
267080_at	At2g41190	Integral Membrane Amino Acid Transporter Protein (Similarity To GABA)	G	128.5	5.06795	91.3	5.01226	1.351	1	1	0	0	0	NA
261344_at	At1g79710	Integral Membrane Transporter Family Protein	R	58.2416	2.22716	41.1246	1.92661	1.41622	1	1	0	0	0	0.0386545
251748_at	At3g55680	Invertase/Pectin Methylesterase Inhibitor	G	154.4	12.4189	101.167	4.20034	1.467	0	0	0	0	0	NA
259723_at	At1g60960	Iron-Regulated Transporter	G	537.733	46.9291	350.833	31.6777	1.474	1	1	0	1	0	NA
245174_at	At2g47500	Kinesin Heavy Chain	G	462.333	21.7684	347.867	40.8065	1.278	0	1	1	0	1	NA
261557_at	At1g63640	Kinesin Motor Protein-Related	R	420.9	24.5539	313.252	5.63082	1.34365	1	1	1	0	1	0.0489626
252653_at	At3g44730	Kinesin-Like Protein	G, dC	109.5	9.54353	82.3	3.25552	1.278	1	1	1	0	1	NA
250552_at	At5g07890	Microtubule Binding Protein Similar to D-CLIP 190 of Drosophila	G	420.4	45.3891	241.067	24.6243	1.68	1	1	0	0	0	NA
253913_at	At4g27370	Myosin Family Protein	R	78.2069	2.50121	60.3006	2.07898	1.29695	1	1	1	0	0	0.0414358
249401_at	At5g40260	Nodulin Mtn3 Protein Involved In Transport	G, dC, R	805.433	47.8979	388.267	24.3718	1.99	1	1	1	0	1	0.011161
258675_at	At3g08770	Nonspecific Lipid-Transfer Protein	G	22024.3	1778.48	16358	1055.65	1.289	1	1	0	0	1	NA
264976_at	At1g27080	Peptide Transporter	G	172.5	19.6399	119.4	6.64589	1.388	1	1	1	1	1	NA
266108_at	At2g37900	Peptide/Amino Acid Transporter	G	121.367	2.50919	88.6333	10.2386	1.315	0	1	1	0	1	NA
253634_at	At4g30590	Plastocyanin Protein Involved In Electron Transport	G, dC, R	708.467	58.9097	370.933	46.9645	1.831	1	1	1	0	1	0.0362684
265169_x_at	At1g23720	Proline-Rich Extensin Family Protein	G	167.1	9.3225	112.567	10.3106	1.427	1	1	0	0	0	NA
250682_x_at	At5g06630	Proline-Rich Extensin Protein	G	128.8	10.8577	78.8667	7.86559	1.568	1	1	0	0	0	NA
249204_at	At5g42570	Protein Involved In Protein Transport and Apoptosis	G	1299.67	97.8747	928.433	39.9642	1.342	1	1	0	1	1	NA
265689_at	At2g24310	Proton-Transporting Two-Sector Atpase Complex	G	240.367	6.5574	165.033	5.29315	1.399	0	1	0	0	0	NA
245671_at	At1g28230	Purine Permease (PUP1)	R	386.848	19.1725	260.647	13.5362	1.48418	1	1	1	0	0	0.039449
245661_at	At1g28220	Purine Permease 3 (PUP3)	G	161.767	6.90899	119.267	9.60866	1.303	1	1	1	0	0	NA
258200_at	At3g13900	Similar to ATPase II	G	161.567	15.0172	117.3	8.21298	1.324	1	1	1	1	0	NA
252308_at	At3g49310	Sugar Transporter 2	G	1043.9	30.5322	682.633	104.128	1.469	1	1	1	1	1	NA
245769_at	At1g30220	Sugar Transporter Family Protein	G	143.7	5.63606	99.9333	1.57808	1.379	1	1	1	1	1	NA
255443_at	At4g02700	Sulfate Transporter Protein	G	485.167	22.6558	365.033	39.6926	1.278	0	1	0	0	1	NA
266525_at	At2g16970	Tetracycline Transporter Protein	G	134.533	10.9067	100	1.40642	1.293	1	1	0	0	0	NA
250683_x_at	At5g06640	Proline-Rich Extensin Like Protein	G	135.767	16.1892	96.1	8.36155	1.355	1	0	0	0	0	NA
262947_at	At1g75750	Gibberellin-Regulated Protein 1 (GASA1)	G	127.033	15.3525	77.2667	3.51145	1.576	0	1	1	1	1	NA
261182_at	At1g34575	FAD-binding domain-containing protein	G	152.8	29.9221	76.9	12.0858	1.911	0	1	0	1	0	NA
246923_at	At5g25100	Endomembrane Protein 70	G, R	2909.33	83.35	2006.67	53.3183	1.39	1	1	1	1	1	0.0261226
261894_at	At1g80900	Magnesium Transporter CorA-Like Family Protein	G	386.867	12.5582	279.9	23.0057	1.326	1	1	1	0	0	NA
261975_at	At1g64640	Plastocyanin	G	787.967	89.8778	559.533	46.9902	1.351	0	1	0	0	1	NA
265482_at	At2g15780	Glycin Rich Protein, Blue Copper-Binding Protein	G, dC	138.233	14.4287	91.2667	7.34726	1.45	0	0	0	0	0	NA
266223_at	At2g28790	Thaumatin	G	19120.3	1131.36	13922	940.075	1.316	1	1	0	1	1	NA
251422_at	At3g60540	Transport Protein Subunit - Like	G	209.9	10.1456	140.333	18.5662	1.439	1	1	1	1	1	NA
265927_at	At2g18590	Transporter-Related Protein	G	122.5	3.47158	90.3667	6.54287	1.303	1	1	0	0	0	NA
245270_at	At4g14960	Tubulin Alpha-6 Chain (TUA6)	G	12505.7	980.421	9342	173.194	1.283	1	1	1	1	1	NA
262978_at	At1g75780	Tubulin Beta-1 Chain (TUB1)	G, dC, R	972.233	17.4735	708.4	68.9088	1.32	1	1	1	1	1	0.0397242
266295_at	At2g29550	Tubulin Beta-7 Chain (TUB7)	R	3652.1	99.1449	2756.03	41.1146	1.32513	1	1	1	1	1	0.0209285
267412_at	At2g34940	Vacuolar Sorting Receptor Homolog	G	121.933	10.4242	80.3	5.72605	1.456	0	1	1	1	0	NA
263734_at	At1g60030	Xanthine/Uracil Permease Family Protein	R	6.2488	0.0222609	4.79307	0.238129	1.30371	0	1	1	1	1	0.0446801
Uncategorized
261205_at	At1g12790	DNA Binding Protein	G	163.733	7.92758	106.233	5.19085	1.476	1	1	0	0	0	NA
267401_at	At2g26210	Ankyrin Repeat, Protein Binding	G	367.567	27.5725	220.967	17.332	1.595	1	1	1	0	0	NA
265829_at	At2g14490	ARF Gtpase-Activating Domain-Containing Protein	dC, R	61.0948	2.01132	28.3306	1.40417	2.1565	1	0	n.d.	n.d.	n.d.	0.00534184
262703_at	At1g16510	Auxin-Induced Protein	G	213.633	17.284	158.8	6.58072	1.291	1	1	0	0	0	NA
266465_at	At2g47750	Auxin-Responsive GH3 Family Protein	G	109.733	4.79815	81.9	1.00285	1.286	0	1	1	0	1	NA
252775_s_at	At4g07420	CACTA-Like Transposase Family	R	26.6993	2.05675	16.1735	1.18964	1.6508	0	0	n.d.	n.d.	n.d.	0.0487632
264104_at	At2g13750	CACTA-Like Transposase Protein	G, R	202.8	12.5735	124.8	7.16833	1.56	0	0	n.d.	n.d.	n.d.	0.0268846
256085_at	At1g20760	Calcium-Binding EF Hand Family Protein	R	839.32	47.864	631.422	6.91713	1.32925	1	1	0	1	1	0.0483639
262492_at	At1g21630	Calcium-Binding EF Hand Family Protein	R	540.986	22.0258	392.721	18.0194	1.37753	1	1	0	1	1	0.0451026
257229_at	At3g16490	Calmodulin-Binding Protein	dC, R	369.928	15.3403	269.073	8.86075	1.37482	0	1	1	0	0	0.0362927
249146_at	At5g43310	COP1-Interacting Protein-Related	R	291.442	5.24809	223.894	4.53381	1.30169	1	1	0	0	0	0.0201128
265949_at	At2g18540	Cupin Family Protein	R	36.2223	1.39709	23.8392	1.84041	1.51945	0	1	0	0	1	0.0456081
249321_at	At5g40920	Disease Resistance Protein-Like	G	172.233	7.8658	120.667	13.2306	1.374	1	1	n.d.	n.d.	n.d.	NA
252685_at	At3g44410	Disease Resistence - Like Protein	G	111.067	6.41835	77.9	7.05321	1.372	1	1	n.d.	n.d.	n.d.	NA
257417_at	At1g10110	F- Box Protein, DNA Binding, DNA Topoisomerase Activity	G	338.567	19.9052	186.767	26.4847	1.745	1	0	0	0	0	NA
251395_at	At2g45470	Fasciclin-Like Arabinogalactan-Protein (FLA8)	R	3896.95	98.5234	2992.74	38.4808	1.30213	1	1	0	0	1	0.0212257
256632_at	At3g28330	F-Box Family Protein	G	122.167	9.57801	77.7333	5.42501	1.511	1	0	0	0	0	NA
253945_at	At4g27050	F-Box Family Protein	R	1101.67	22.4029	740.858	39.6331	1.48702	1	1	0	0	0	0.02839
267117_at	At2g32560	F-Box Family Protein	R	20.9154	1.5832	13.1383	0.843112	1.59194	0	0	0	0	0	0.0496779
265152_s_at	At1g30940	F-Box Protein -Related	R	56.7796	2.56684	23.6688	2.16421	2.39892	1	1	n.d.	n.d.	n.d.	0.0161876
264506_at	At1g09560	Germin-Like Protein (GLP 5)	G	4330.33	266.282	3136.67	124.263	1.323	1	1	1	1	0	NA
251297_at	At3g62020	Germin-Like Protein (GLP10)	G	149.933	2.69226	109.2	9.36327	1.316	0	1	1	1	0	NA
252843_at	At3g42130	Glycine-Rich Protein	R	24.3165	0.772057	18.6412	0.640172	1.30445	0	0	0	0	0	0.0406112
263285_at	At2g36120	Glycine-Rich Protein	R	18.2553	0.00445455	13.6205	0.290481	1.34028	0	0	n.d.	n.d.	n.d.	0.0104914
251931_at	At3g53950	Glyoxal Oxidase-Related	G	609.5	14.8062	450.667	19.8805	1.298	1	1	0	0	0	NA
252743_at	At3g43300	Guanine Nucleotide-Exchange - Like Protein	G	1350.67	72.8996	996.8	121.319	1.303	1	1	0	0	1	NA
256540_at	At3g32917	Gypsy-Like Retrotransposon Family	R	11.7707	0.42027	9.05937	0.374038	1.29928	0	0	n.d.	n.d.	n.d.	0.0496805
255241_at	At4g05600	Gypsy-Like Retrotransposon Family	R	11.8193	0.161913	8.99113	0.336423	1.31456	0	0	n.d.	n.d.	n.d.	0.033399
255156_at	At4g07780	Gypsy-Like Retrotransposon Family	R	14.0181	0.547589	10.3938	0.416688	1.3487	0	0	n.d.	n.d.	n.d.	0.0430664
260105_at	At1g35480	Hat-Like Transposase Family	R	20.7579	0.262927	14.3794	0.758622	1.44358	0	1	n.d.	n.d.	n.d.	0.0317938
254777_at	At4g12960	Interferon Responsive Protein, Reductase Family Protein	G	18799	996.515	14079.7	833.105	1.279	1	1	0	0	0	NA
262503_at	At1g21670	Involved In Proteolysis And Peptidolysis; Similar To Tolb Precursor From Pseudomonas	G, dC	157.167	6.34795	87.8333	5.74042	1.72	0	1	1	0	0	NA
262976_at	At1g75520	Lateral Root Primordium (LRP) Protein-Related	R	251.552	7.00375	170.273	11.6587	1.47735	0	0	0	0	0	0.0410485
257442_at	At2g28680	Legumin Protein (Cupin, Seed Storage)	G, dC, R	235.333	11.8357	91.6333	11.359	2.46	1	1	0	1	1	0.0230647
255799_at	At4g10180	Light-Mediated Development Protein 1 / De-Etiolated1 (DET1)	R	593.527	15.7632	452.248	13.6823	1.31239	1	1	0	0	0	0.0338833
267323_at	At2g19340	Membrane Protein	R	576.006	13.8497	436.273	15.0336	1.32029	1	1	0	0	0	0.0340908
250991_at	At5g02380	Metallothionein (MT2B), Cysteine-Rich Protein With Copper-Binding Activity	G	23971.7	1619.69	17592	1025.62	1.305	1	1	1	1	1	NA
247116_at	At5g65970	Mlo Protein-Like	G	247.367	24.9023	177.133	14.4305	1.341	0	0	0	1	0	NA
267149_s_at	At2g23500	Mutator-Like Transposase Family	R	14.6681	0.633067	10.7548	0.519156	1.36387	0	0	n.d.	n.d.	n.d.	0.0496779
253194_s_at	At1g78350	Mutator-Like Transposase Family	R	13.825	0.40916	9.84707	0.603515	1.40397	0	0	n.d.	n.d.	n.d.	0.0468866
254625_at	At4g18470	Negative Regulator Of Systemic Acquired Resistance (SNI1)	R	62.8224	1.70177	48.8695	1.32562	1.28551	1	1	0	0	0	0.0345188
264617_at	At2g17660	Nitrate-Responsive NOI Protein	R	13.6113	0.512911	10.0218	0.323484	1.35816	1	1	1	1	0	0.0362684
254941_s_at	At2g14990	Non-LTR Retrotransposon Family	R	14.8764	0.790812	10.5701	0.296412	1.4074	0	0	n.d.	n.d.	n.d.	0.0397242
260282_at	At1g80410	N-Terminal Acetyltransferase	G	1014.87	67.9289	752.267	59.5338	1.293	1	1	0	0	1	NA
265546_at	At2g28240	Proline/Hydroxyproline-Rich Glycoprotein	G	318.3	24.4468	232.467	10.1171	1.312	0	1	0	0	0	NA
257263_at	At3g22070	Proline-Rich Family Protein	G	306.3	7.46292	215.867	16.4461	1.363	0	1	0	0	0	NA
250193_at	At5g14540	Proline-Rich Family Protein	R	358.235	4.39276	261.919	16.2371	1.36773	1	1	0	0	1	0.0453856
267317_at	At2g34700	Proline-Rich Glycoprotein	G, dC	1999	199.742	948.333	229.281	2.03	0	1	0	0	0	NA
266167_at	At2g38860	Protease i (Pfpi)-Like Protein (YLS5)	R	92.8483	2.71784	69.2701	3.82884	1.34038	1	1	1	0	1	0.0496779
263979_at	At2g42840	Protodermal Factor 1 (PDF1), Extracellular Proline-Rich Extension Domain	G	12229	342.331	9184	132.105	1.277	1	1	0	0	0	NA
262348_at	At2g48160	PWWP Domain-Containing Protein	R	286.898	3.934	203.931	13.7517	1.40684	0	1	0	0	1	0.0459832
256294_at	At1g69450	RD Related Integral Membrane Protein, Dehydration Protein-Related	G	152.733	12.0788	112.3	7.90303	1.305	1	1	0	1	0	NA
249797_at	At5g23750	Remorin Family Protein	G	614.6	32.369	457.167	20.5412	1.291	1	1	1	0	0	NA
248985_at	At5g45160	Root Hair Defective 3 GTP-Binding (RHD3) Family Protein	R	317.777	11.0921	245.087	9.88495	1.29659	1	1	1	0	1	0.0496779
246293_at	At3g56710	Siga Binding Protein	G	227.6	10.2934	168.733	12.1816	1.293	1	1	0	0	0	NA
267040_at	At2g34300	Similar To Dehydration-Responsive Related Protein ERD3, Methyltransferase	R	623.379	26.1963	475.056	6.47045	1.31222	1	1	1	1	0	0.0362684
254465_at	At4g20420	Similar To Tapetum-Specific A3 Protein	dC	242.18	11.54	165.13	9.23	1.47	1	1	0	0	0	NA
266234_at	At2g02350	SKP1 Interacting Partner (F-Box Domain)	G	181.833	12.0842	131.833	8.3378	1.324	1	1	0	0	1	NA
267336_at	At2g19310	Small Heat Shock Protein	G	188.967	6.03606	134.233	9.46307	1.352	0	1	1	1	1	NA
259674_at	At1g77700	Thaumatin-Like Protein	G	235.8	17.8674	161.267	18.2062	1.403	0	1	0	1	1	NA
265761_at	At2g01330	Transducin Family Protein / WD-40 Repeat Family Protein	G	287.967	22.5324	212.633	3.17042	1.299	1	1	1	0	1	NA
258242_at	At3g27640	Transducin Family Protein / WD-40 Repeat Family Protein	R	118.66	4.18923	81.5801	5.93733	1.45452	1	1	0	0	1	0.0496779
263262_at	At2g38830	Tumor Susceptibility Protein-Related	R	12.7455	0.610673	9.98205	0.154151	1.27684	0	0	0	0	0	0.0496805
246643_s_at	At5g34990	U1P1 Protease Family Protein	R	13.9686	0.615396	10.3993	0.454963	1.34323	0	0	n.d.	n.d.	n.d.	0.0496779
262294_at	At1g27610	Unknown	dC	103.28	3.94	71.65	4.03	1.44	1	1	0	0	0	NA
248695_at	At5g48350	Unknown	dC, R	154.03	8.1	107.96	4.36	1.43	1	0	0	0	0	0.0303301
245433_at	At4g17110	Unknown	G	1375.33	168.903	921.567	72.6321	1.43	1	1	0	0	1	NA
246996_at	At5g67420	Unknown	G	251.933	20.9119	175.967	14.9124	1.377	0	1	0	0	1	NA
247547_at	At5g61360	Unknown	G	154.3	3.56137	106.667	2.54685	1.387	1	1	0	0	0	NA
247715_at	At5g59360	Unknown	G	268.433	25.4395	180.6	16.5805	1.428	0	1	0	0	0	NA
248734_at	At5g48090	Unknown	G	378.233	5.95581	265.367	32.3799	1.371	1	1	0	0	0	NA
249423_at	At5g39785	Unknown	G	251.1	23.6859	172.967	7.66966	1.394	1	1	1	0	1	NA
250411_at	At5g11120	Unknown	G	142.233	13.784	91.4	8.33413	1.493	1	1	0	0	0	NA
250567_at	At5g08090	Unknown	G	104	5.89935	75.8667	1.63935	1.315	1	0	0	0	0	NA
251274_at	At3g61700	Unknown	G	599.533	60.431	441.733	19.12	1.3	0	1	0	0	1	NA
252766_at	At3g42820	Unknown	G	112.1	2.61333	78.7333	10.5136	1.37	1	1	0	0	0	NA
252889_at	At4g39380	Unknown	G	148.367	12.2427	81.1667	5.77466	1.756	0	1	0	0	0	NA
253293_at	At4g33905	Unknown	G	158.133	12.9925	107.433	10.5466	1.413	1	1	0	0	1	NA
253407_at	At4g32920	Glycine-Rich Protein	G	642.367	68.2535	420.567	34.6021	1.464	1	1	0	0	0	NA
255031_at	At4g09490	Unknown	G	286.867	34.1705	180.067	20.3803	1.533	1	1	0	0	0	NA
255605_at	At4g01090	Unknown	G	261.1	23.3592	186.533	3.55213	1.345	1	1	0	0	0	NA
257296_at	At3g28020	Unknown	G	127.467	8.43343	85.1	8.30763	1.44	0	0	0	0	0	NA
257786_at	At3g26990	Unknown	G	407.133	24.9355	306.167	22.8276	1.275	1	1	0	0	1	NA
258669_at	At3g08800	Unknown	G	144.567	8.29562	108.333	2.70279	1.282	1	1	0	0	0	NA
260171_at	At1g71910	Unknown	G	162.2	14.1337	117.533	8.75228	1.326	1	1	0	0	0	NA
260411_at	At1g69890	Unknown	G	326.6	29.6928	205.967	36.8127	1.521	1	1	0	0	1	NA
264466_at	At1g10380	Unknown	G	186.567	23.0883	118.8	15.7362	1.504	0	1	0	0	0	NA
265474_at	At2g15690	Unknown	G	1777.67	132.725	1324.67	12.6817	1.289	1	1	1	0	1	NA
265512_at	At2g05590	Unknown	G	631.2	33.2099	451.767	25.6205	1.342	1	1	0	0	1	NA
266043_at	At2g07724	Unknown	G	127.833	7.19655	85.1	10.4557	1.446	0	0	0	0	0	NA
266660_at	At2g25920	Unknown	G	563.133	17.9517	418.667	15.5733	1.291	1	1	0	0	0	NA
267580_at	At2g41990	Unknown	G	2201.33	108.499	1640.67	84.2907	1.288	1	1	0	0	1	NA
250135_at	At5g15360	Unknown	G, dC, R	1915	122.498	1095.67	104.499	1.68	1	0	0	0	0	0.0351969
254566_at	At4g19240	Unknown	G, dC, R	2025	48.6271	1090.57	95.8337	1.78	1	0	0	0	0	0.0171199
252663_at	At3g44070	Unknown	G, R	1003.07	30.2926	571.767	89.9748	1.69	1	1	0	0	0	0.0410485
253689_at	At4g29770	Unknown	G, R	1413.67	45.4423	893.667	24.0001	1.518	1	1	0	0	0	0.0280118
246344_at	At3g56730	Unknown	R	14.6734	0.128589	8.88885	0.171328	1.65076	1	1	0	0	0	0.00177697
246513_at	At5g15680	Unknown	R	458.347	9.92776	358.325	8.17429	1.27914	1	1	0	0	0	0.0294916
246760_at	At5g27970	Unknown	R	452.683	16.5488	350.651	13.0043	1.29098	1	1	0	0	0	0.049034
247123_at	At5g66050	Unknown	R	250.021	8.47724	186.077	4.16291	1.34364	1	1	0	0	0	0.0308727
247562_at	At5g61120	Unknown	R	728.442	25.7599	542.491	16.4629	1.34277	1	1	0	0	0	0.0344264
247667_at	At5g60150	Unknown	R	154.961	11.4264	106.575	1.77386	1.45401	1	1	0	0	0	0.0468866
247744_at	At5g59020	Unknown	R	177.055	5.85414	138.071	3.97995	1.28234	0	1	0	0	0	0.0406112
249107_at	At5g43680	Unknown	R	119.845	12.9573	67.2272	1.56407	1.78269	1	1	0	0	0	0.0456832
251003_at	At5g02690	Unknown	R	107.34	1.53599	80.786	4.52867	1.32869	0	1	0	0	0	0.0467388
251377_at	At3g60650	Unknown	R	11.4753	0.203953	8.59277	0.314246	1.33546	0	0	0	0	0	0.0317832
253891_at	At4g27720	Unknown	R	759.918	28.394	590.277	11.2308	1.28739	1	1	1	1	1	0.0383125
256214_x_at	At1g51000	Unknown	R	12.5443	0.597864	9.58444	0.153937	1.30882	0	1	0	0	0	0.0453999
257427_at	At1g79060	Unknown	R	53.2648	0.704	39.3403	1.3972	1.35395	0	0	0	0	0	0.0261226
257851_at	At3g12940	Unknown	R	66.2444	2.6369	49.3453	1.66664	1.34247	0	1	0	0	1	0.0400759
257961_at	At3g19780	Unknown	R	19.3763	1.0483	13.2188	0.73325	1.46582	0	0	0	0	0	0.0479323
258376_at	At3g17680	Unknown	R	783.369	33.6955	602.854	16.1151	1.29943	0	1	0	0	0	0.0455895
258492_at	At3g02390	Unknown	R	24.6393	1.35258	16.3203	1.05406	1.50973	0	0	0	0	0	0.0468866
258581_at	At3g04160	Unknown	R	46.8094	2.21269	33.149	1.89871	1.41209	0	0	0	0	0	0.0496779
259250_at	At3g07580	Unknown	R	105.801	7.59748	68.5408	1.47349	1.54362	1	1	0	0	0	0.0380417
259520_at	At1g12320	Unknown	R	125.782	4.76265	82.5613	7.19056	1.52351	0	1	0	0	0	0.0496779
261286_at	At1g35780	Unknown	R	2367.35	112.811	1494.49	65.1504	1.58405	1	1	1	0	1	0.0270335
264925_at	At1g60670	Unknown	R	202.636	11.2068	145.551	6.46289	1.3922	0	1	0	0	1	0.0496805
265039_at	At1g04000	Unknown	R	160.493	6.21157	111.574	2.79398	1.43845	1	1	0	0	0	0.0248084
265417_at	At2g20920	Unknown	R	415.846	5.68972	316.037	9.61034	1.31581	1	1	0	1	1	0.0261226
267642_at	At2g32910	Unknown	R	665.171	22.426	463.419	21.1613	1.43536	1	1	1	0	0	0.0338833
265420_s_at	At2g21030	Unknown	R	65.1895	6.91584	39.1786	1.28314	1.66391	0	1	0	0	0	0.0496779
245646_x_at	At1g25180	Unknown	R	21.6904	0.725662	14.4482	0.510791	1.50125	0	0	0	0	0	0.0203589
246080_at	At5g20460	Unknown	R	29.7877	1.02302	14.1122	0.34923	2.11078	1	1	0	0	0	0.00209062
246670_at	At5g30520	Unknown	R	13.0115	0.387741	10.2037	0.351065	1.27517	0	0	0	0	0	0.0455895
252598_at	At3g45380	Unknown	R	23.9854	1.3557	14.6553	1.08287	1.63664	0	0	0	0	0	0.0406697
252660_at	At3g44440	Unknown	R	57.7959	3.90248	34.0614	1.30043	1.69681	1	0	0	0	0	0.0315806
254220_at	At4g23780	Unknown	R	12.8718	0.343294	9.62415	0.396169	1.33745	0	0	0	0	0	0.0384816
256346_s_at	At1g54926	Unknown	R	15.5104	0.745571	11.0823	0.578081	1.39957	0	0	0	0	0	0.0496779
257200_at	At3g23720	Unknown	R	28.0917	2.09099	16.9793	1.25485	1.65447	0	0	0	0	0	0.047664
257468_at	At1g47470	Unknown	R	13.6024	0.556752	9.81841	0.268794	1.3854	0	0	0	0	0	0.0329412
261706_at	At1g32680	Unknown	R	21.0777	1.43581	12.2715	0.724969	1.71762	0	0	0	0	0	0.0362684
262812_at	At1g11690	Unknown	R	13.1216	0.329502	9.74461	0.387181	1.34655	0	0	0	0	0	0.0353139
263299_s_at	At2g11600	Unknown	R	12.4442	0.621272	8.95826	0.349783	1.38913	0	1	n.d.	n.d.	n.d.	0.0457265
263622_at	At2g04870	Unknown	R	22.4731	0.935297	15.4607	0.581746	1.45357	0	0	0	0	0	0.0329412
265746_at	At2g06630	Unknown	R	24.3377	1.44142	15.7604	0.681225	1.54423	0	0	0	0	0	0.0370988
266837_x_at	At2g25990	Unknown	R	11.5894	0.672737	7.41496	0.496857	1.56297	0	0	0	0	0	0.0455895
267243_at	At2g02660	Unknown	R	15.8166	0.346163	10.8646	0.402083	1.4558	1	0	0	0	0	0.0199522
255092_s_at	At4g09400	Unknown	R	13.1952	0.561567	9.80695	0.420916	1.34549	0	0	0	0	0	0.0494833
264073_at	At2g10840	Unknown	R	17.1995	0.851584	11.9406	0.633607	1.44042	0	0	n.d.	n.d.	n.d.	0.0457265
247139_at	At5g66090	Unknown	G	664.267	56.1292	468.133	22.011	1.364	1	1	0	0	1	NA
248351_at	At5g52200	Unknown	G	1033	103.18	729.467	22.9045	1.357	1	1	0	1	0	NA
248652_at	At5g49270	Unknown	G	139.2	16.0003	87.8	12.1589	1.521	1	1	1	0	1	NA
256763_at	At3g16860	Unknown	G	167.867	1.87958	119.1	14.0605	1.354	1	1	1	0	1	NA
258419_at	At3g16670	Unknown	G	134.467	3.99527	92.8	4.58837	1.392	0	0	0	0	0	NA
258611_at	At3g02860	Unknown	G	312.733	4.00238	198.567	23.9597	1.515	0	1	0	0	0	NA
258654_at	At3g09860	Unknown	G	273.4	5.61587	147.033	36.7411	1.785	1	1	0	0	0	NA
259180_at	At3g01680	Unknown	G	288.567	22.1529	191.633	11.9553	1.447	0	1	0	0	0	NA
260354_at	At1g69330	Unknown	G	548.633	8.9892	372.5	49.1584	1.416	1	1	0	0	0	NA
260524_at	At2g47230	Unknown	G	422.367	46.3136	308.2	12.3926	1.314	1	1	0	0	0	NA
262171_at	At1g74950	Unknown	G	3367.33	190.762	2497.33	231.896	1.292	1	1	1	1	1	NA
262574_at	At1g15230	Unknown	G	418.467	14.7621	291.633	38.383	1.374	1	1	0	0	0	NA
262761_at	At1g10720	Unknown	G	483.633	30.4205	337.9	46.8533	1.377	1	1	0	0	1	NA
265733_at	At2g01190	Octicosapeptide/Phox/Bem1p (PB1) Domain-Containing Protein	G	469.767	65.0363	297.767	25.4717	1.511	0	1	0	0	0	NA
267209_at	At2g30930	Unknown	G	234.3	28.1956	158.8	15.0409	1.414	0	1	0	0	0	NA
260081_at	At1g78170	Unknown	G, R	1938.33	20.5209	1437.33	103.208	1.294	0	1	0	0	0	0.0483639
265451_at	At2g46490	Unknown (APS2)	R	934.437	7.78129	713.27	37.3295	1.31007	1	1	0	0	0	0.044742
264087_at	At2g31340	Unknown, EMB1381	G	341.467	14.6336	255	9.6929	1.284	1	1	0	0	0	NA
257709_at	At3g27325	Unknown, Negative Regulator of COPII Vesicle Formation	G	272.733	15.2375	205.267	24.8472	1.277	0	0	0	0	0	NA
260276_at	At1g80450	VQ Motif Protein	G, R	229.1	6.00739	142.9	10.942	1.54	1	0	0	0	1	0.0397242
262164_at	At1g78070	WD-40 Repeat Protein (G-Beta Repeat)	G	109.5	7.13375	78.2333	1.6209	1.343	1	1	1	1	1	NA
258222_at	At3g15680	Zinc Finger (Ran-Binding) Family Protein	R	1688.31	48.9687	1289.55	47.2928	1.30922	0	1	0	1	0	0.0397242
252322_at	At3g48550	Zinc Finger Protein	G	236.9	10.2749	165.833	15.8977	1.373	0	1	0	0	0	NA
261467_at	At1g28520	Zinc Finger Protein (VOZ-Family)	G	283.4	14.798	195.967	7.22528	1.388	0	1	0	0	0	NA
aG=GeneSpring; dC=dCHIP; R=gcRMA (refer to the Additional data file 10 for details)
bSE= standard-error of the corresponding mean (wild-type (WT) or coa mutant) signal intensities
cGenes that exhibited a greater than 1.28-fold change (FC) in their wild-type signal values from the corresponding values from mutants that lacked an embryo sac (P < 0.1)
d0 = absent; and 1 = present in Arabidopsis transcriptomes of pollen (unicellular to mature) and immature siliques with globular embryo. See Additional data file 9 for references.
eAppropriate scores were assigned if an Arabidopsis gene is similar (=1) or not (=0), to maize and wheat ESTs by BLAST analysis at an e-value of 10-8. A total of 10,747 embryo sac (ES) ESTs, 5,925 egg cell ESTs, and 15,677 ESTs from central cell (CC) and immature endosperm (EN) cells (1-6 DAP) were used in BLAST analysis. Refer to Additional data file 8 for details on the ESTs used
fFalse Discovery Rate (calculated using RMA)
NDNot determined
NANot applicable
