# Supplementary material for: Genetic subtraction profiling identifies genes essential for Arabidopsis reproduction and reveals interaction between the female gametophyte and the maternal sporophyte
Source: Genome Biol. 2007 Oct 3;8(10):R204. doi: 10.1186/gb-2007-8-10-r204 (PMC2246279; doi:10.1186/gb-2007-8-10-r204)
Supplement: Additional data file 3 — Presented is a list of embryo sac expressed genes, identified by a reanalysis of the previously published dataset using the spl mutant [34]. [file gb-2007-8-10-r204-S3.xls]

## Sheet: Table S3
Additional data file 3. Three independent and less stringent statistical analyses facilitated the large-scale identification of embryo sac expressed genes from the dataset of Yu et al. [34] who reported only a small fraction of the same transcriptome
Probe ID	Gene ID	Gene Description	Analysisa	WT Signal	SE (WT)b	coa Signal	SE (coa)b	Fold Changec	At transcriptomed		Orthologous Zea mays ESTe			FDRf
									Pollen	Silique	Embryo Sac	Egg	Central Cell & Endosperm
Transcriptional Regulation
255742_at	At1g25560	AP2 Domain-Containing Transcription Factor	G	90.0333	8.12246	59.1333	8.05281	1.834	0	1	0	0	1	NA
254235_at	At4g23750	AP2 Domain-Containing Transcription Factor	G	130.133	6.8387	106.533	19.6834	1.497	0	0	0	1	1	NA
259793_at	At1g64380	AP2 Domain-Containing Transcription Factor	dC	82.05	5.36	48.49	3.23	1.69	0	1	0	1	1	NA
246861_at	At5g25890	Auxin-Responsive Protein / Indole Acetic Acid-Induced Protein 28 (IAA28)	G	98.9667	12.7638	86.2667	14.7888	1.398	0	1	1	1	1	NA
256430_at	At3g11020	ERF/AP2 Transcription Factor (DREB2B)	G	37.9333	0.856997	30.2333	2.9492	1.501	1	1	0	1	1	NA
253023_at	At4g38070	bHLH Family Protein	R	9.60258	0.711097	6.56256	0.0446301	1.46324	1	1	0	0	0	0.0369126
245092_at	At2g40950	bZIP Transcription Factor Family Protein (bZIP17)	G	78.6667	3.02783	73.5	8.83572	1.301	1	1	1	0	1	NA
250320_at	At5g12840	CCAAT-Binding Transcription Factor (CBF-B/NF-YA) Family Protein (HAP2A)	G	106.067	4.22861	96.1333	10.5167	1.336	1	1	0	0	1	NA
260417_at	At1g69770	Chromomethylase 3 (CMT3)	G	202.767	25.8504	175.3	24.6244	1.403	1	1	0	0	1	NA
258326_at	At3g22760	CXC Domain Containing TSO1-Like Protein 1 (SOL1)	G, dC, R	111.12	7.84	67.81	4.34	1.64	1	1	0	0	1	0.00101154
264748_at	At1g70070	DEAD/DEAH Box Helicase	G	38.9667	3.22094	36.5333	2.50954	1.281	0	1	0	0	0	NA
255069_s_at	At4g08990	DNA (Cytosine-5-)-Methyltransferase (MET2)	dC, R	65.22	6.74	41.61	2.87	1.57	1	1	0	0	1	0.0477442
263963_at	At2g36080	DNA-Binding Protein	G	167.433	29.8417	124.267	6.50137	1.603	0	1	0	0	1	NA
250719_at	At5g06250	DNA-Binding Protein	G, dC, R	55.1333	4.5994	31.9667	5.32051	2.107	0	1	0	0	1	0.0256859
259364_at	At1g13260	DNA-Binding Protein (RAV1)	dC	61.75	6.01	26.9	3.71	2.3	0	1	0	0	1	NA
253575_at	At4g31060	DREB Subfamily A-5 of ERF/AP2 Transcription Factor Family	G	65.2	2.33024	61.7333	9.34208	1.29	1	1	0	1	1	NA
250708_at	At5g06070	DREB Subfamily A-5 of ERF/AP2 Transcription Factor Family (RBE)	G	49.5667	6.78143	38.0333	7.18803	1.592	0	0	0	0	0	NA
261470_at	At1g28370	ERF Domain Protein 11 (ERF11)	G	40.1667	2.20025	27.5	1.84752	1.726	0	1	0	1	1	NA
254434_at	At4g20880	Ethylene-Responsive Nuclear Protein (ERT2)	R	181.229	4.98839	132.931	7.1089	1.36333	1	1	0	0	0	0.0435782
258133_at	At3g24500	Ethylene-Responsive Transcriptional Coactivator	G, dC, R	654.567	39.6158	470.7	64.8724	1.69	1	1	1	1	1	0.00560688
262726_at	At1g43640	F-Box Family Protein / Tubby Family Protein (TLP5)	G	109.567	10.183	99.5667	8.80461	1.328	1	1	1	1	1	NA
260502_at	At1g47270	F-Box Family Protein / Tubby Family Protein (TLP6)	G	51.8	4.78226	41.8	4.73181	1.505	1	1	1	1	1	NA
265801_at	At2g35670	Fertilization-Independent Seed 2 Protein (FIS2)	dC	80.4	5.24	18.64	2.73	4.31	0	1	0	0	0	NA
264638_at	At1g65480	Flowering Locus T Protein (FT)	R	11.4254	1.01212	6.17624	0.561886	1.84989	0	1	0	0	1	0.0349716
266841_at	At2g26150	Heat Shock Transcription Factor Family Protein (HSFA2)	G, dC, R	94.9667	11.79	40.1	5.70117	2.861	0	0	0	0	1	0.00370437
245901_at	At5g11060	Homeobox Protein Knotted-1 Like 4 (KNAT4)	G	164.767	6.77872	136.533	21.6102	1.472	0	1	0	0	0	NA
264582_at	At1g05230	Homeobox-Leucine Zipper Family Protein	G	108.367	7.46242	81.6	4.50037	1.596	1	1	1	1	1	NA
263690_at	At1g26960	Homeobox-Leucine Zipper Protein	G, R	64.1333	5.2979	60.4333	8.49987	1.289	0	1	0	0	1	0.0421737
245239_at	At4g25530	Homeodomain Protein (FWA)	dC, R	58.15	7.21	24.15	2.94	2.41	1	1	1	0	1	0.02383
251555_at	At3g58780	MADS Box Protein Type II (AGL1 / SHP1)	G, dC, R	1966.14	128.32	1141.22	56.12	1.72	0	1	1	1	1	0.00622032
263525_at	At2g24840	MADS-Box Family Protein Type I (AGL61)	R	7.49819	0.349431	4.85101	0.0152983	1.5457	0	0	1	1	1	0.00663327
262848_at	At1g14685	GBP Basic Penta Cysteine 1 Transcription Factor	G	114.3	17.0283	94.3667	7.20655	1.456	1	1	0	0	1	NA
258742_at	At3g05800	bHLH Family Protein (bHLH150)	G	32.2333	4.75055	27.4	4.3501	1.43	1	1	0	0	0	NA
265245_at	At2g43060	bHLH Family Protein	R	22.3952	3.97924	5.12947	0.0608786	4.36599	0	1	0	0	0	0.00599893
261942_at	At1g22590	MADS-Box Protein Type I (AGL87)	dC	88.86	9.37	44.98	4.7	1.98	0	1	0	0	0	NA
249851_at	At5g23260	MADS-Box Protein Type II (AGL32 / ABS / TT16)	G, dC, R	1235.92	60.7	730.76	23.48	1.69	1	1	1	1	1	0.00118844
250258_at	At5g13790	MADS-Box Protein Type II (AGL15)	G	52.2	1.9975	48.1333	6.09927	1.314	0	1	1	1	1	NA
267528_at	At2g45650	MADS-Box Protein Type II (AGL6)	G, dC, R	268.3	14.257	118	14.6569	2.756	0	1	1	1	1	0.000238635
247631_at	At5g60440	MADS-Box Protein Type I (AGL62)	dC	59.31	4.24	29.22	3.37	2.03	1	1	1	1	1	NA
260908_at	At1g02580	Maternal Embryogenesis Control Protein / MEDEA (MEA)	dC	98.51	9.92	60.22	6.93	1.64	0	0	0	1	1	NA
260625_at	At1g08060	Morpheus Molecule 1 (MOM1)	G	72.8333	1.73718	65.4667	4.27018	1.336	1	1	0	0	0	NA
255734_at	At1g25550	Myb Family Transcription Factor	G, dC, R	79.5	9.93042	36.5333	3.15242	2.62	1	1	0	0	1	0.00340375
245084_at	At2g23290	Myb Family Transcription Factor (MYB70)	G, dC, R	247.733	24.9212	183.7	30.6531	1.646	1	1	0	0	1	0.0156316
245847_at	At5g11050	Myb Family Transcription Factor (MYB64)	dC	66.93	6.51	34.03	3.77	1.97	0	0	0	0	1	NA
260769_at	At1g49010	Myb Family Transcription Factor	G	60.3333	4.51676	52.6	9.8475	1.411	1	1	1	0	0	NA
259281_at	At3g01140	Myb Family Transcription Factor (MYB106)	G, R	51.3	6.12073	44.3	7.71514	1.418	0	1	0	0	1	0.0114663
258004_at	At3g29020	Myb Family Transcription Factor (MYB110)	G	65.7	4.7655	36.6667	7.35806	2.166	0	0	0	0	1	NA
249704_at	At5g35550	Myb Family Transcription Factor (MYB123 / TT2)	G, dC	57.3	9.24788	30.5333	8.32212	2.329	0	1	0	0	1	NA
263892_at	At2g36890	Myb Family Transcription Factor (MYB38)	dC	68.09	4.45	42.28	4.42	1.61	0	0	0	0	1	NA
247455_at	At5g62470	Myb Family Transcription Factor (MYB96)	G, R	80.7333	4.51565	49.0667	6.44524	1.998	0	1	0	0	1	0.0246533
254619_at	At4g18770	Myb Family Transcription Factor (MYB98)	dC, R	145.03	8.71	38.83	5.11	3.73	0	0	0	0	1	1.48e-05
264460_at	At1g10170	NF-X1 Type Zinc Finger Family Protein	R	213.77	9.8503	162.338	4.0956	1.31682	1	1	0	0	1	0.0441884
250208_at	At5g14000	No Apical Meristem (NAM) Family Protein	G	133	11.9835	111.7	20.362	1.457	0	1	1	0	1	NA
247351_at	At5g63790	No Apical Meristem (NAM) Family Protein	G	92.8	6.35164	74.2667	14.9729	1.544	0	1	1	1	1	NA
262542_at	At1g34180	No Apical Meristem (NAM) Family Protein	dC, R	67.93	4.28	45.33	3.12	1.5	1	0	1	1	1	0.0159838
249338_at	At5g41090	No Apical Meristem (NAM) Family Protein	dC	46.69	6.48	18.12	2.99	2.58	1	1	0	0	0	NA
251114_at	At5g01380	Transcription Factor-Like Protein	dC, R	91.7	10.41	27.01	2.34	3.4	0	0	0	0	1	0.013406
248240_at	At5g53950	No Apical Meristem (NAM) Family Protein	G, dC, R	377.57	19.12	137.98	4.14	2.74	0	0	1	1	1	0.00334717
260156_at	At1g52880	No Apical Meristem (NAM) Family Protein (NAM)	G, R	89.8	10.4146	61.4667	6.59655	1.762	1	1	1	1	1	0.00209959
245987_at	At5g13180	No Apical Meristem (NAM) Family Protein	G, R	121.333	15.4213	85.3	14.1905	1.733	0	1	1	1	1	0.0288153
261395_at	At1g79700	Ovule Development Protein	G	77.8667	13.1798	43.7333	4.88342	2.148	1	1	0	0	0	NA
260578_at	At2g47350	PAPA-1-Like Family Protein / Zinc Finger (HIT Type) Family Protein	G	97.7333	7.55212	84.9333	8.13477	1.395	1	1	0	0	0	NA
267163_at	At2g37520	PHD Finger Family Protein	G	44.9	0.416333	39.9333	4.97639	1.365	1	1	0	0	0	NA
258950_at	At3g01460	PHD Finger Family Protein / Methyl-CpG Binding Domain-Containing Protein	G	70.0333	5.29035	65.1333	10.8938	1.318	1	1	0	0	1	NA
255725_at	At1g25540	Phytochrome And Flowering Time Regulatory Protein (PFT1)	G	129.6	5.0797	110.967	12.4156	1.407	1	1	0	0	1	NA
255513_at	At4g02060	Prolifera Protein (PRL) / DNA Replication Licensing Factor MCM7	G	259.733	5.70857	232.933	18.4955	1.343	1	1	1	0	1	NA
260212_at	At1g74480	RWP-RK Domain-Containing Protein	dC, R	92.15	10.58	31.56	3.16	2.92	1	0	0	0	0	0.0295708
259540_at	At1g20640	RWP-RK Domain-Containing Protein (NLP4)	G	53.6667	3.21161	45.5	4.33128	1.423	1	1	0	0	0	NA
261648_at	At1g27730	Salt Tolerance Zinc Finger Protein (ZAT10)	G	64.5	9.75551	43.7333	4.56521	1.771	0	1	0	0	0	NA
255698_at	At4g00150	Scarecrow-Like Transcription Factor 6 (SCL6, GRAS22)	G	70.1333	7.30396	56.7	3.5	1.479	1	1	1	0	1	NA
263317_s_at	At2g24740	SET Domain-Containing Protein (SUVH7)	R	27.761	4.53789	10.3409	0.714387	2.68459	1	1	1	1	1	0.025932
257451_at	At1g05690	TAZ Zinc Finger Family Protein	G	38.2333	2.90364	33.3333	4.81191	1.39	0	0	0	0	0	NA
252425_at	At3g47620	TCP Family Transcription Factor	G	43.9667	0.841295	35.9667	0.970109	1.448	0	1	0	0	0	NA
260618_at	At1g53230	TCP Family Transcription Factor 3 (TCP3)	G, R	88.6	6.53682	74.8667	8.20494	1.43	1	1	0	0	1	0.0178973
250026_at	At5g18090	Transcriptional Factor B3 Family Protein	G	175.467	15.045	163.6	29.3619	1.312	1	1	0	0	0	NA
248008_at	At5g56270	WRKY Family Transcription Factor (WRKY2)	R	21.0521	0.548348	9.13423	0.889737	2.30475	1	1	1	0	0	0.00678888
265954_at	At2g37260	WRKY Family Transcription Factor (TTG2 / WRKY44)	G, R	47.6667	1.18369	32.6	5.00899	1.788	0	1	1	0	0	0.0372856
267246_at	At2g30250	WRKY Family Transcription Factor (WRKY25)	dC, R	74.99	5.63	28.65	2.39	2.62	1	1	1	0	0	0.00173386
251553_at	At3g58710	WRKY Family Transcription Factor (WRKY69)	G	50.0667	2.31828	47.2333	4.81468	1.276	0	1	1	0	0	NA
259595_at	At1g28050	Zinc Finger (B-Box Type) Family Protein (COL15)	G	43.2	1.35769	38.3	3.3546	1.348	0	1	1	0	1	NA
247921_at	At5g57660	Zinc Finger (B-Box Type) Family Protein (COL5)	G	131.1	10.3655	114.533	8.93352	1.376	1	1	1	0	1	NA
248744_at	At5g48250	Zinc Finger (B-Box Type) Family Protein (COL10)	G	73.0333	5.82676	60.9667	3.22197	1.425	1	1	1	0	0	NA
251586_at	At3g58070	Zinc Finger (C2H2 Type) Family Protein	G, dC, R	64.8333	5.54807	48.6	4.80555	1.608	0	1	0	0	0	0.000935549
255491_at	At4g02670	Zinc Finger (C2H2 Type) Family Protein	dC, R	146.933	8.51906	140.133	16.0738	1.28	0	1	0	0	1	0.0154485
267535_at	At2g41940	Zinc Finger (C2H2 Type) Family Protein (ZFP8)	G, R	134.267	12.5303	109.767	12.9077	1.481	0	1	0	0	0	0.0376521
257022_at	At3g19580	Zinc Finger (C2H2 Type) Protein 2 (AZF2)	G	45.3667	5.57385	30.7667	1.99527	1.728	1	1	0	0	0	NA
251861_at	At3g54810	Zinc Finger (GATA Type) Family Protein (GATA8)	G	109.1	12.9466	102.033	10.5327	1.289	0	1	0	0	0	NA
259831_at	At1g69600	Zinc Finger Homeobox Family Protein / ZF-HD Homeobox Family Protein	G	51.5333	3.12481	47.9333	7.39872	1.31	0	1	0	0	0	NA
Core Signalling Pathways
245177_at	At5g12380	Annexin	dC, R	334.08	43.55	24.9	5.74	13.42	0	0	1	1	1	4.5e-06
261285_at	At1g35720	Annexin 1 (ANN1)	G, dC, R	197.8	21.2768	48.5333	8.89126	4.937	1	1	1	1	1	0.00191953
266419_at	At2g38760	Annexin 3 (ANN3)	R	51.812	3.88823	21.7498	0.711672	2.38218	0	1	1	1	1	0.00320678
266418_at	At2g38750	Annexin 4 (ANN4)	dC, R	302.19	17.23	83.21	7.12	3.63	0	1	0	1	1	0.000381491
250473_at	At5g10220	Annexin 6 (ANN6)	R	11.7814	0.831085	7.96246	0.225887	1.47962	0	1	1	1	1	0.0386728
254785_at	At4g12730	Arabinogalactan-Protein, Fasciclin-Like (FLA2)	G	44.7333	2.36244	38.1333	4.95255	1.425	0	1	0	0	1	NA
255080_at	At4g09030	Arabinogalactan-Protein (AGP10)	G	906.933	127.78	783.033	134.031	1.416	0	1	0	0	0	NA
266552_at	At2g46330	Arabinogalactan-Protein (AGP16)	G	1424	67.4389	1342.33	101.048	1.275	1	1	0	0	0	NA
259664_at	At1g55330	Arabinogalactan-Protein (AGP21)	G, dC, R	1777.67	45.5351	1537.67	154.178	1.398	1	1	0	0	0	0.00203583
248252_at	At5g53250	Arabinogalactan-Protein (AGP22)	dC, R	116.61	6.89	74.83	3.97	1.56	1	1	0	0	0	0.0288267
251590_at	At3g57690	Arabinogalactan-Protein (AGP23)	G	90.4667	9.01782	60.3	14.0792	1.739	1	1	0	0	0	NA
249375_at	At5g40730	Arabinogalactan-Protein (AGP24)	G, dC, R	401.133	64.8076	296.633	23.3374	1.62	1	1	0	0	0	0.0493606
264248_at	At1g78700	Brassinosteroid Signalling Positive Regulator-Related	R	76.8241	0.903474	53.4606	2.32686	1.43702	1	1	0	1	0	0.0125213
252311_at	At3g49370	Calcium-Dependent Protein Kinase	G	31.5667	0.72188	26.7667	2.69588	1.417	1	1	1	1	1	NA
246473_at	At5g17140	Cathepsin L-Like Cysteine Proteinase	dC	55.76	7.31	16.8	3.34	3.32	1	1	0	0	0	NA
247867_at	At5g57630	CBL-Interacting Protein Kinase 21 (CIPK21)	dC, R	83.14	11.42	38.9	4.58	2.14	1	1	1	1	1	0.00657917
263757_at	At2g21430	Cysteine Proteinase A494	G, dC, R	220.533	5.69981	115.167	9.37307	2.305	1	1	1	1	1	0.000596056
267411_at	At2g34930	Disease Resistance Family Protein With LRR Domain	G	41.1	3.42685	31.2667	2.05372	1.582	0	0	1	1	1	NA
257922_at	At3g23150	Ethylene Receptor Histidine Kinase (ETR2)	G, dC, R	96.2667	5.17247	43.8667	4.64268	2.637	0	1	0	0	1	0.0143892
263653_at	At1g04310	Ethylene Receptor-Related	G, dC, R	131.5	12.7767	99.0667	14.5797	1.614	0	1	0	0	0	0.0258268
245098_at	At2g40940	Ethylene Response Sensor / Ethylene-Responsive Sensor (ERS)	G	129.867	11.6339	105.4	17.4288	1.489	1	1	1	0	1	NA
266302_at	At2g27050	Ethylene-Insensitive3-Like1 (EIL1)	G, dC	62.2667	2.56537	50.4333	7.4048	1.491	1	1	0	0	1	NA
246935_at	At5g25350	F-Box Family Protein With LRR Domain	G	41.1667	2.23632	37.8333	3.58345	1.31	0	1	1	0	1	NA
250109_at	At5g15230	Gibberellin-Regulated Protein 4 (GASA4) / Gibberellin-Responsive Protein 4	G, dC, R	2414.33	46.8057	1875.67	106.865	1.545	1	1	1	1	1	0.0205298
253769_at	At4g28560	Leucine-Rich Repeat Family Protein	G, dC, R	60.8333	2.98012	40.4667	0.48074	1.782	0	1	1	1	1	0.00360547
261213_at	At1g12970	Leucine-Rich Repeat Family Protein	G	30.9667	2.26151	28.5	3.39558	1.318	1	1	1	0	1	NA
246244_at	At4g37250	Leucine-Rich Repeat Protein Kinase Family Protein	G, dC, R	269	17.5335	240.867	29.1108	1.359	0	1	1	1	1	0.0139452
256981_at	At3g13380	Leucine-Rich Repeat Protein Kinase Family Protein	G	35	3.85919	27.3667	2.24524	1.531	1	1	1	1	1	NA
260975_at	At1g53430	Leucine-Rich Repeat Protein Kinase Family Protein	G, R	54.2667	2.16974	43.8333	4.87864	1.462	0	1	1	1	1	0.0286015
256547_at	At3g14840	Leucine-Rich Repeat Protein Kinase Family Protein	G	367.267	6.79076	332.633	29.0063	1.333	1	1	1	1	1	NA
248895_at	At5g46330	Leucine-Rich Repeat Transmembrane Protein Kinase	G, dC	61	5.84836	37.4333	5.2327	1.978	0	1	1	1	1	NA
266303_at	At2g27060	Leucine-Rich Repeat Transmembrane Protein Kinase	G	38.4333	1.29786	33.1	2.17332	1.391	1	1	1	1	1	NA
265844_at	At2g35620	Leucine-Rich Repeat Transmembrane Protein Kinase	G	127.667	8.43037	117.567	12.8499	1.314	1	1	1	1	1	NA
245080_at	At2g23300	Leucine-Rich Repeat Transmembrane Protein Kinase	R	170.144	0.867197	128.494	5.32793	1.32415	0	1	1	1	1	0.0248584
249013_at	At5g44700	Leucine-Rich Repeat Transmembrane Protein Kinase	dC, R	101.2	11.39	40.07	4.81	2.53	1	1	1	1	1	0.02544
253666_at	At4g30270	MERI-5 Protein (MERI5B) / Endo-Xyloglucan Transferase	G	1073.3	220.633	717.567	129.156	1.828	0	1	0	1	1	NA
250241_at	At5g13600	Phototropic-Responsive NPH3 Family Protein	dC, R	101.38	8.08	49.34	3.28	2.05	1	1	0	0	1	0.0106321
252234_at	At3g49780	Phytosulfokines 3 (PSK3)	dC, R	228.69	16.45	55.8	3.38	4.1	0	1	0	0	0	0.00010497
258323_at	At3g22750	MAP Kinase Kinase Kinase (RAF39)	G, dC	60.3667	3.49968	45.1667	4.53738	1.616	1	1	1	1	1	NA
263222_at	At1g30640	Protein Kinase	dC	76.87	4.34	50.9	4.9	1.51	1	1	1	0	1	NA
260291_at	At1g63700	MAP Kinase Kinase Kinase 4 (MKKK4)	G	77.6333	12.0981	60.2667	11.0055	1.59	1	1	1	1	1	NA
259671_at	At1g52290	Protein Kinase Family Protein	G	104.033	6.24562	76	12.2402	1.671	1	1	1	1	1	NA
252991_at	At4g38470	MAP Kinase Kinase Kinase (RAF30)	G	127.067	15.155	90.6	8.79223	1.664	1	1	1	1	1	NA
255617_at	At4g01330	Protein Kinase Family Protein	G, dC	136.267	14.7359	107.667	6.57022	1.519	1	1	1	1	1	NA
248429_at	At5g51770	Protein Kinase Family Protein	G	166.533	15.9984	150	20.3443	1.347	0	1	1	1	1	NA
259950_at	At1g71410	Protein Kinase Family Protein	G	69.5333	4.43333	66	12.4781	1.292	1	1	0	0	0	NA
258683_at	At3g08760	Protein Kinase Family Protein	G	180.067	7.98756	169.2	6.80686	1.275	1	1	1	1	1	NA
254241_at	At4g23190	Protein Kinase Family Protein	dC, R	79.64	4.08	45.84	4.26	1.74	1	1	1	1	1	0.0376194
257295_at	At3g17420	Protein Kinase Family Protein	R	36.4152	4.22239	18.0488	1.44902	2.0176	0	1	1	1	1	0.0324895
256102_at	At1g13680	Phospholipase	dC, R	38.81	2.92	10.73	3.82	3.62	0	1	1	0	1	0.0267852
263740_at	At2g20660	Rapid Alkalinization Factor (RALF) Family Protein	dC, R	123.61	9.11	33.3	3.03	3.71	0	0	0	0	0	0.00136954
245158_at	At2g33130	Rapid Alkalinization Factor (RALF) Family Protein	dC, R	635.16	29.99	44.54	6	14.26	0	1	0	0	0	0.00132792
254256_at	At4g23180	Receptor-Like Protein Kinase 4 (RLK4)	G	51.1333	2.37791	38.4667	5.6881	1.61	0	1	1	1	1	NA
260480_at	At1g10940	Serine/Threonine Protein Kinase (ASK1)	G	129.833	13.1065	117.767	14.9629	1.335	1	1	1	1	1	NA
254747_at	At4g13020	Serine/Threonine Protein Kinase (MHK)	G	95.3333	6.24349	85.1667	13.8408	1.369	1	1	1	1	1	NA
263990_at	At2g42810	Serine/Threonine Protein Phosphatase	G	178.7	17.0653	165.333	17.0381	1.312	1	1	1	1	1	NA
259307_at	At3g05230	Signal Peptidase Subunit Family Protein	G, dC, R	388	19.6841	316.933	37.7575	1.482	1	1	0	0	1	0.00426191
258590_at	At3g04280	Two-Component Responsive Regulator Family Protein	R	17.5658	1.40377	9.07881	0.174278	1.93481	0	1	0	0	0	0.00855672
Cell Cycle; DNA and Chromosome Dynamics
252431_at	At3g47700	Chromosome Structural Maintenance Protein-Related	G	57.5667	1.1865	50.0333	8.26929	1.408	1	1	0	0	0	NA
257182_s_at	At3g13210	Crooked Neck Protein, Cell Cycle Protein	R	22.3218	1.26489	15.0945	0.605552	1.4788	1	0	1	0	0	0.0292105
260307_at	At1g70620	Cyclin-Related	G	127.967	3.72126	117.533	13.4434	1.32	1	1	0	0	0	NA
245685_at	At5g22220	E2F Transcription Factor-1 (E2F1)	R	88.9415	3.66678	64.9233	3.18366	1.36995	1	1	0	0	0	0.0459738
261303_at	At1g48620	Histone H1/H5 Family Protein	G	308.267	14.6224	273.267	19.2851	1.359	0	1	0	0	0	NA
263412_at	At2g28720	Histone H2B	G	38.4667	6.98005	29.1	5.9702	1.614	0	1	1	1	1	NA
258707_at	At3g09480	Histone H2B	G, R	88.7333	5.45812	66.3	6.45316	1.616	1	1	1	1	1	0.000720742
257483_at	At1g49620	Kip-Related Protein 7 (KRP7) / Cyclin-Dependent Kinase Inhibitor 7 (ICK7)	R	93	1.91572	87.6667	4.43333	1.28	1	0	0	0	0	0.0471985
256832_at	At3g22880	Meiotic Recombination Protein	G	93.6667	5.17376	72.9667	8.82238	1.561	1	1	0	0	1	NA
251680_at	At3g57060	Non-SMC Condensin Subunit, XCAP-D2/Cnd1 Family Protein	G	31.4333	1.53442	28.4667	1.06823	1.309	0	1	0	0	0	NA
267173_at	At2g37560	Origin Recognition Complex Subunit 2 (ORC2)	G	67.7	3.19531	64.8	12.3022	1.281	1	1	0	0	0	NA
RNA Synthesis and Modification
259672_at	At1g68990	DNA-Directed RNA Polymerase, Mitochondrial (RPOMT)	G	59.8	3.41955	56.5667	9.38977	1.293	1	0	0	0	1	NA
251868_at	At3g54490	Eukaryotic RPB5 RNA Polymerase Subunit Family Protein	G	73.8333	4.98743	51.5667	5.69044	1.728	0	0	1	1	1	NA
250893_at	At5g03800	Exostosin Family Protein / Pentatricopeptide (PPR) Repeat-Containing Protein	G	37.1	4.01497	32.2667	5.14922	1.412	0	1	1	0	1	NA
250020_at	At5g18180	Gar1 RNA-Binding Region Family Protein	G	33.9667	3.93121	29.8	3.6756	1.377	1	1	0	0	1	NA
252885_at	At4g39260	Glycine-Rich RNA Binding Protein	G	2005	175.211	1664	114.788	1.448	1	1	1	1	1	NA
263548_at	At2g21660	Glycine-Rich RNA-Binding Protein (GRP7)	G	4399	272.096	3788	25.8134	1.378	1	1	1	1	1	NA
263899_at	At2g21710	Mitochondrial Transcription Termination Factor-Related / MtERF-Related	G	36.1333	4.19537	28.2	5.69766	1.58	0	1	1	0	0	NA
256852_at	At3g18610	Nucleolin (RANGAP1)	G	39.6667	0.982061	27.5333	1.2252	1.726	1	0	0	0	1	NA
266659_at	At2g25850	Nucleotidyltransferase Family Protein	G	87.5667	5.83733	77.8667	6.66892	1.346	1	1	0	0	1	NA
259700_at	At1g68980	Pentatricopeptide (PPR) Repeat-Containing Protein	G	37.4333	0.24037	35.3667	5.26508	1.292	1	1	0	0	1	NA
258149_at	At3g18110	Pentatricopeptide (PPR) Repeat-Containing Protein	G	75.1	6.75747	70.8667	9.6482	1.283	1	1	0	0	1	NA
245597_at	At4g14190	Pentatricopeptide (PPR) Repeat-Containing Protein	G	67.7333	5.4459	58.9333	3.85242	1.378	0	1	0	0	1	NA
265205_at	At2g36660	Polyadenylate-Binding Protein	R	38.3736	4.5522	17.3174	1.24707	2.21591	1	1	1	1	1	0.0254312
261511_at	At1g71770	Polyadenylate-Binding Protein 5 (PABP5)	G	150.833	10.3314	136.2	10.7053	1.329	1	1	1	1	1	NA
255921_at	At1g22240	Pumilio/Puf RNA-Binding Domain-Containing Protein	G, dC	92.9667	4.98409	71.9667	10.233	1.534	1	1	1	1	0	NA
248022_at	At5g56510	Pumilio/Puf RNA-Binding Domain-Containing Protein	G, R	180.733	1.15662	162.833	29.2126	1.363	1	1	1	1	1	0.00622032
247893_at	At5g57980	RNA Polymerase I, II and III 24.3 Kda Subunit-Like Protein	dC	83.52	7.81	49.39	5.07	1.69	1	0	1	1	1	NA
250617_at	At5g07290	RNA Recognition Motif (RRM)-Containing Protein	G	109.633	11.5315	90.3333	6.17342	1.45	1	1	1	1	1	NA
261081_at	At1g07350	Transformer Serine/Arginine-Rich Ribonucleoprotein	G, R	630.233	15.7491	577.7	77.6294	1.327	1	1	1	1	1	0.0478981
Protein Synthesis and Modification
264036_at	At2g03810	18S Pre-Ribosomal Assembly Protein GAR2-Related	G, dC	96.1667	4.99744	77.9333	7.53532	1.49	1	1	0	0	0	NA
247739_at	At5g59240	40S Ribosomal Protein S8 (RPS8b)	dC, R	103.89	7.1	56.72	3.49	1.83	1	1	1	1	1	0.00240718
264672_at	At1g09750	Chloroplast Nucleoid DNA-Binding Protein, Proteolysis	G, dC	649.2	68.2938	421.033	38.8564	1.844	0	1	0	0	1	NA
251440_at	At3g60010	E3 Ubiquitin Ligase SCF Complex Subunit SKP1/ASK1	dC	59.47	5.25	36.56	4.3	1.63	1	1	1	1	1	NA
260756_at	At1g48970	Eukaryotic Translation Initiation Factor 2B Family Protein / Eif-2B Family Protein	G	94.1333	9.19897	85.3	5.7657	1.327	1	1	0	0	0	NA
256245_at	At3g12580	Heat Shock Protein 70, HSP70, Protein Folding	G, dC	155.4	17.7714	111.667	29.3151	1.737	1	1	1	1	1	NA
263374_at	At2g20560	Heat Shock Protein, Protein Folding	dC	98.17	8.52	58.84	4.89	1.67	1	1	1	1	1	NA
245738_at	At1g44130	Nucellin Protein, Proteolysis	dC, R	97.7	7	15.27	2.69	6.4	0	1	1	1	1	0.000509054
262658_at	At1g14220	Ribonuclease	dC	41.79	3.89	24.14	3.71	1.73	0	0	0	0	1	NA
245883_at	At5g09500	Ribosomal Protein S15-Like Ribosomal Protein	dC	29.94	3.2	12.74	1.34	2.35	1	1	1	1	1	NA
245589_at	At4g15040	Subtilase Family Protein, Proteolysis	dC, R	96.43	9.79	32.78	5.59	2.94	0	0	1	1	1	0.0140372
250345_at	At5g11940	Subtilase Family Protein, Proteolysis	dC, R	149.29	9.86	25.04	3.24	5.96	1	0	1	1	1	0.000335107
247798_at	At5g58830	Subtilase Family Protein, Proteolysis	dC, R	329.58	19.81	17.44	4.15	18.9	0	1	0	1	1	0.000289938
252499_s_at	At3g46840	Subtilase Family Protein, Proteolysis	dC, R	642.09	47.57	35.04	5.55	18.32	0	1	0	1	1	6.37e-05
262615_at	At1g13950	Translation Initiation Factor 5A-4	dC	82.83	4.08	55.61	3.85	1.49	1	0	1	1	1	NA
260124_at	At1g36340	Ubiquitin-Conjugating Enzyme Family Protein	dC, R	556.72	31.75	37.43	7.52	14.87	0	1	1	1	1	1.6e-06
247125_at	At5g66070	Zinc Finger (C3HC4-Type RING Finger) Family Protein	G	74.1	8.31525	49.5667	0.75351	1.773	1	1	1	1	1	NA
262656_at	At1g14200	Zinc Finger (C3HC4-Type RING Finger) Family Protein	G, dC, R	181.7	8.85739	129.7	10.5548	1.681	1	1	1	1	1	0.0102212
259982_at	At1g76410	Zinc Finger (C3HC4-Type RING Finger) Family Protein	G	34.6	1.20139	26.8	2.79702	1.531	0	1	0	1	1	NA
253011_at	At4g37890	Zinc Finger (C3HC4-Type RING Finger) Family Protein	G	48.5667	6.75631	38.5667	5.87688	1.529	1	1	0	0	1	NA
267048_at	At2g34200	Zinc Finger (C3HC4-Type RING Finger) Family Protein	G, R	84.8667	4.18741	70.5	9.36002	1.466	0	1	0	0	0	0.0490809
249171_at	At5g42940	Zinc Finger (C3HC4-Type RING Finger) Family Protein	G	59.4667	0.523874	53.7333	3.30673	1.329	1	1	1	1	1	NA
249457_s_at	At5g39550	Zinc Finger (C3HC4-Type RING Finger) Family Protein	G	32.9	2.71846	30.4333	4.17386	1.315	1	1	0	0	1	NA
257768_at	At3g23060	Zinc Finger (C3HC4-Type RING Finger) Family Protein	dC, R	62.48	8.69	31.19	3.13	2	1	0	0	0	0	0.0481307
254349_at	At4g22250	Zinc Finger (C3HC4-Type RING Finger) Family Protein	G	109.3	6.0025	103.6	18.9711	1.293	0	1	0	0	1	NA
251728_at	At3g56300	Trna Synthetase Class I (C) Family Protein	G	41.3667	2.61428	36.1667	4.28382	1.387	0	1	1	0	1	NA
251670_at	At3g57190	Peptide Chain Release Factor	G	49.5333	4.43784	42.1333	5.45965	1.425	1	1	0	0	0	NA
252927_at	At4g39090	Cysteine Proteinase RD19a (RD19A) / Thiol Protease	G	2025.67	180.113	1872	93.1146	1.295	1	1	1	1	1	NA
247999_at	At5g56150	Ubiquitin-Conjugating Enzyme	G	224.5	9.21213	196.8	19.708	1.382	1	1	1	1	1	NA
254181_at	At4g23940	Ftsh Protease	G	91.6667	9.61983	76.6	2.64575	1.407	1	1	1	1	1	NA
248332_at	At5g52640	Heat Shock Protein 81-1 (HSP81-1), Protein Folding	G	51.7667	7.01459	36.0333	3.2682	1.721	1	1	1	1	1	NA
267349_at	At2g40010	60S Acidic Ribosomal Protein P0 (RPP0A)	G, R	93.2333	3.53758	67.6333	9.80159	1.683	1	1	1	1	1	0.0205298
261055_at	At1g01300	Aspartyl Protease Family Protein	R	374.733	22.4673	363.4	54.5583	1.261	0	1	1	1	1	0.0150088
252048_at	At3g52500	Aspartyl Protease Family Protein	G, R	166.133	10.9615	123.2	18.9913	1.648	0	1	0	1	1	0.00378718
259873_s_at	At1g76720	Eukaryotic Translation Initiation Factor 2 Family Protein	R	103.187	6.1623	72.6791	2.0444	1.41977	1	1	0	0	1	0.0395344
248878_at	At5g46160	Ribosomal Protein L14 Family Protein / Huellenlos Paralog (HLP)	R	86.13	7.88227	21.0473	2.7896	4.0922	1	1	1	1	0	0.00413503
255821_at	At2g40570	Initiator tRNAPhosphoribosyl Transferase Family Protein	R	237.478	2.55904	185.073	7.79776	1.28316	1	1	0	0	0	0.0388759
258984_at	At3g08970	DNAJ Heat Shock N-Terminal Domain-Containing Protein, Protein Folding	R	17.5061	1.89096	6.90041	0.0310666	2.53696	1	1	1	1	1	0.00599893
261026_at	At1g01240	Protein Involved in N-terminal Myristoylation	G	126.833	11.963	107.033	3.69203	1.41	0	1	0	0	0	NA
259565_at	At1g20530	Protein Involved in N-terminal Myristoylation	G	32.4333	3.43721	28.0333	4.91743	1.404	0	0	0	0	1	NA
262801_at	At1g21010	Protein Involved in N-terminal Myristoylation	R	9.01782	0.664905	5.53094	0.0746693	1.63043	1	1	0	0	0	0.0156316
245990_at	At5g20640	Protein Involved in N-terminal Myristoylation	dC, R	83.54	7.87	53.05	5.16	1.57	0	1	1	1	0	0.0423088
250360_at	At5g11360	Protein Involved in Amino Acid Phosphorylation	G, dC, R	257.367	30.383	199.967	39.1447	1.569	0	1	1	0	0	0.011992
249381_at	At5g40040	60S Acidic Ribosomal Protein P2 (RPP2E)	R	93.5045	3.97227	24.8232	1.60886	3.76682	1	1	1	1	1	0.000471491
262657_at	At1g14210	Ribonuclease T2 Family Protein	G, dC, R	131.9	8.73632	105.267	9.55935	1.509	1	1	0	0	1	0.0310541
262114_at	At1g02860	SPX (SYG1/Pho81/XPR1) Zinc Finger (C3HC4-Type RING Finger) Protein-Related	G, dC, R	65.1333	1.94622	54.3	3.85876	1.444	1	1	0	0	0	0.0311552
Enzymes & Metabolism
258767_at	At3g10890	(1-4)-Beta-Mannan Endohydrolase (Glycosyl Hydrolase Family 5)	dC, R	999.55	87.39	27.84	7.37	35.9	0	0	0	0	0	7.19e-06
258763_s_at	At3g30540	(1-4)-Beta-Mannan Endohydrolase Family	dC, R	208.7	11.75	14.6	4.31	14.3	0	0	0	0	0	3.43e-05
259875_s_at	At1g76690	12-Oxophytodienoate Reductase (OPR2)	G	52.9667	3.02067	40.5	13.1533	1.653	1	1	1	1	0	NA
253066_at	At4g37770	1-Aminocyclopropane-1-Carboxylate Synthase (ACS8)	dC, R	87.23	5.03	54.33	4.56	1.61	0	0	1	0	1	0.00315264
262653_at	At1g14130	2-Oxoglutarate-Dependent Dioxygenase	G, R	251.933	13.8975	223.933	28.2657	1.354	1	1	0	0	1	0.0087492
247318_at	At5g63990	3'(2'),5'-Bisphosphate Nucleotidase	G	64.1	6.75747	55.3	4.74658	1.392	1	1	1	0	0	NA
257242_at	At3g24220	9-Cis-Epoxycarotenoid Dioxygenase (NCED6)	dC, R	74.27	7.12	33.17	2.71	2.24	1	1	0	1	0	0.0165474
248440_at	At5g51260	Acid Phosphatase	G, R	66.3667	1.59618	56.4667	9.56196	1.429	1	1	1	0	1	0.0253406
254300_at	At4g22780	ACT Domain-Containing Protein (ACR7)	G	82.9667	6.69735	65.7	11.2503	1.55	1	1	0	0	1	NA
246498_at	At5g16230	Acyl-(Acyl-Carrier-Protein) Desaturase	dC, R	123.86	18.99	31.92	3.03	3.88	0	1	1	0	1	0.0035379
258473_s_at	At3g02610	Acyl-(Acyl-Carrier-Protein) Desaturase	G, R	33.3667	1.4881	31.5333	4.63693	1.285	0	1	1	0	1	0.0209987
258524_at	At3g06810	Acyl-Coa Dehydrogenase-Related	G	95	6.15007	73.9	4.70886	1.547	1	1	0	0	1	NA
265843_at	At2g35690	Acyl-Coa Oxidase	G	38.2	2.89194	26.8333	2.24821	1.708	1	1	1	1	1	NA
245249_at	At4g16760	Acyl-Coa Oxidase (ACX1)	G	114.933	10.1177	108.1	13.2515	1.293	1	1	1	1	1	NA
260789_s_at	At1g06290	Acyl-Coa Oxidase (ACX3)	G, R	187.667	13.3687	160.433	16.5721	1.413	1	1	0	0	1	0.0427544
261731_s_at	At1g47780	Acyl-Protein Thioesterase-Related	dC	68.22	3.77	22.26	1.33	3.06	0	0	1	0	0	NA
247005_at	At5g67520	Adenylylsulfate Kinase	G	58.3	6.35793	51.3333	5.75452	1.363	1	1	1	0	0	NA
267035_at	At2g38400	Alanine--Glyoxylate Aminotransferase (AGT3)	G	375.667	36.7338	347.167	20.0218	1.295	1	1	1	0	1	NA
245929_at	At5g24760	Alcohol Dehydrogenase	G	48.9667	6.29877	39.3333	4.13696	1.498	0	1	1	1	1	NA
261931_at	At1g22430	Alcohol Dehydrogenase	R	40.7961	3.15967	22.8859	0.718428	1.78258	0	1	1	1	1	0.0144565
264953_at	At1g77120	Alcohol Dehydrogenase (ADH)	G, dC	178.633	21.2428	106.6	2.08806	1.989	1	1	1	1	1	NA
252387_at	At3g47800	Aldose 1-Epimerase Family Protein	G	102.267	11.3914	77.2	4.8816	1.583	1	1	1	0	1	NA
246055_at	At5g08380	Alpha-Galactosidase	G, dC, R	183.4	17.9723	116.833	8.27291	1.887	1	1	0	0	1	0.0136216
250114_s_at	At5g16340	AMP-Binding Protein	R	70.4715	5.33289	43.9775	2.56218	1.60245	1	1	1	1	1	0.0381772
246789_at	At5g27600	AMP-Binding Protein	G, dC, R	53	1.55027	33.5	2.40208	1.868	1	1	1	1	1	0.00674171
254283_s_at	At4g22880	Anthocyanidin Synthase / Tannin Deficient Seed 4 (TDS4)	G, dC, R	307.6	13.1112	112.3	14.9082	3.324	0	1	0	0	1	0.00294854
252415_at	At3g47340	Asparagine Synthetase 1 (ASN1)	G, dC	399.733	57.3712	256.9	17.4277	1.84	1	1	0	0	1	NA
256486_at	At1g31450	Aspartyl Protease Family Protein	dC, R	864.28	14.33	25.52	6.39	33.87	0	0	1	1	1	6.05e-05
259368_at	At1g69100	Aspartyl Protease Family Protein	dC, R	1460.93	62.24	54.94	8.94	26.59	0	0	0	1	1	0.000167568
264067_x_at	At2g28010	Aspartyl Protease Family Protein	dC, R	108.63	9.95	26.6	3.19	4.08	0	0	0	1	1	0.000977467
246684_at	At5g33340	Aspartyl Protease Family Protein	dC, R	231.66	20.76	29.1	3.92	7.96	1	1	1	1	1	0.00019195
257697_at	At3g12700	Aspartyl Protease Family Protein	G	110.3	6.88573	102.533	10.6599	1.301	0	1	0	1	1	NA
245262_at	At4g16563	Aspartyl Protease Family Protein	G	104.3	18.5627	71.5333	9.05029	1.759	0	1	0	0	1	NA
245346_at	At4g17090	Beta-Amylase (CT-BMY)	G, dC	56.8667	6.91769	39.1667	4.3781	1.761	1	1	0	0	0	NA
260944_at	At1g45130	Beta-Galactosidase, Lactase	G	292.133	17.004	272.067	40.0521	1.312	0	1	1	0	1	NA
261420_at	At1g07720	Beta-Ketoacyl-Coa Synthase Family Protein	G, dC, R	73.6333	4.55241	43.1667	6.78143	2.09	0	1	0	1	0	0.00960444
260438_at	At1g68290	Bifunctional Nuclease	dC, R	204.46	29.29	34.64	5.28	5.9	1	1	1	0	0	0.000984637
267381_at	At2g26190	Calmodulin-Binding Family Protein	G	71.5	6.40495	66.2667	3.73556	1.29	1	1	0	0	1	NA
264313_at	At1g70410	Carbonic Anhydrase	G, dC, R	287.5	24.4921	224.6	44.355	1.569	1	1	1	1	0	0.0267203
259517_at	At1g20630	Catalase 1	G	432.033	45.0364	373.933	40.1693	1.398	1	1	1	1	1	NA
255787_at	At2g33590	Cinnamoyl-Coa Reductase Family	G	31.9333	1.54524	27.1667	4.51159	1.441	1	1	1	1	1	NA
266578_at	At2g23910	Cinnamoyl-Coa Reductase-Related	G	82.1667	2.07953	60.5	5.48361	1.617	0	1	1	1	1	NA
253638_at	At4g30470	Cinnamoyl-Coa Reductase-Related	G, dC, R	210.2	15.8357	151.667	10.3696	1.663	1	1	1	1	1	0.00599098
264554_at	At1g09510	Cinnamyl-Alcohol Dehydrogenase Family / CAD Family	dC, R	88.35	7.08	38.91	4.28	2.27	0	1	1	1	1	2.93e-05
253362_s_at	At4g33110	Coclaurine N-Methyltransferase	G, dC, R	117.733	11.8724	95.4667	15.8913	1.504	1	1	0	0	0	0.028804
250177_at	At5g14420	Copine-Related	G	93.8333	8.45662	85.5333	9.51093	1.326	1	1	1	1	1	NA
262919_at	At1g79380	Copine-Related	G	178.7	13.428	161.267	23.7961	1.356	0	1	1	1	1	NA
267408_at	At2g34890	CTP Synthase, UTP--Ammonia Ligase	R	8.85504	1.07038	3.93789	0.0225858	2.24868	0	1	1	0	1	0.0136787
249983_at	At5g18470	Curculin-Like (Mannose-Binding) Lectin Family Protein	G, dC, R	65.8333	14.4288	26.2	1.91398	2.963	0	1	0	0	0	0.014897
253679_at	At4g29610	Cytidine Deaminase, Cytidine Aminohydrolase	G	85.6667	1.67564	66.5333	3.44787	1.542	0	1	0	0	0	NA
247765_at	At5g58860	Cytochrome P450 86A1 (CYP86) Involved In Fatty Acid Metabolism	dC	62.87	6.04	34.5	4.08	1.82	0	0	0	0	1	NA
250752_at	At5g05690	Cytochrome P450 90A1 (CYP90A1) (CPD), Brassinosteroid Biosynthesis	G	257	16.1847	200.367	11.3844	1.538	1	1	0	0	1	NA
251301_at	At3g61880	Cytochrome P450 Involved In Fatty Acid Metabolism	dC, R	122.83	13.66	55	4.64	2.23	0	1	1	1	1	0.00121373
255690_at	At4g00360	Cytochrome P450 Involved In Fatty Acid Metabolism	dC, R	103.49	11.82	34.23	3.62	3.02	0	1	0	0	1	0.015755
263249_at	At2g31360	Delta 9 Desaturase (ADS2)	G, dC, R	369.933	34.5124	223.8	23.4319	1.991	1	1	0	0	0	0.00611132
266592_at	At2g46210	Delta-8 Sphingolipid Desaturase	G	34.8	3.02379	29.7	2.78388	1.411	1	1	1	1	0	NA
249215_at	At5g42800	Dihydroflavonol 4-Reductase (Dihydrokaempferol 4-Reductase) (DFR)	G, dC, R	215.967	19.228	55.8	4.24774	4.645	1	1	1	1	1	0.00754132
264401_at	At1g61720	Dihydroflavonol 4-Reductase (Dihydrokaempferol 4-Reductase) Family (BAN)	G, dC, R	301.067	54.7175	86.6667	14.2078	4.233	0	1	1	1	1	0.00174326
253195_at	At4g35420	Dihydroflavonol 4-Reductase Family	G	58.2667	6.33439	36.4	6.32218	1.955	0	0	1	1	1	NA
261424_at	At1g18700	DNAJ Heat Shock N-Terminal Domain-Containing Protein	G	210.933	12.2942	176.467	19.6653	1.449	1	1	0	0	1	NA
250930_at	At5g03160	DNAJ Heat Shock N-Terminal Domain-Containing Protein	G	116.567	10.2892	111.4	17.5889	1.278	1	1	1	0	1	NA
256221_at	At1g56300	DNAJ Heat Shock N-Terminal Domain-Containing Protein	G, dC, R	316.467	35.8283	142.533	8.41434	2.605	1	1	1	0	1	0.00859237
245359_at	At4g14430	Enoyl-Coa Hydratase/Isomerase Family Protein	G	256.367	30.1608	224.5	34.8923	1.389	1	1	0	0	0	NA
245612_at	At4g14440	Enoyl-Coa Hydratase/Isomerase Family Protein	G, dC, R	512.8	58.8466	367.933	62.8478	1.701	0	1	0	0	0	0.0302037
267607_s_at	At2g26740	Epoxide Hydrolase, Soluble (Seh)	dC, R	284.44	31.15	111.7	7.47	2.55	0	1	1	1	1	0.0095736
251235_at	At3g62860	Esterase/Lipase/Thioesterase Family Protein	G	110.867	9.51741	93.1667	6.96715	1.427	1	1	0	1	1	NA
250299_at	At5g11910	Esterase/Lipase/Thioesterase Family Protein	G	244.133	38.608	203.567	25.3242	1.448	1	1	0	0	0	NA
254432_at	At4g20830	FAD-Binding Domain-Containing Protein	G, dC, R	110.7	1.90088	49.8	7.67094	2.716	1	1	0	1	0	0.013055
262682_at	At1g75900	Family II Extracellular Lipase 3 (EXL3)	G, R	53.0667	2.13099	42.7	6.80098	1.519	1	1	1	1	1	0.0480982
259391_s_at	At1g06350	Fatty Acid Desaturase Family Protein	G, dC, R	144.667	7.01958	60.9333	13.1101	2.931	0	1	0	0	0	0.00172798
260272_at	At1g80570	F-Box Family Protein (FBL14)	G	36.8667	4.16427	32.9	1.15036	1.331	1	1	0	0	0	NA
246595_at	At5g14780	Formate Dehydrogenase (FDH)	G, dC	306.867	57.0726	158.667	14.0062	2.322	1	1	1	0	1	NA
262460_s_at	At1g50390	Fructokinase-Related	dC, R	77.12	4.71	22.82	2.54	3.38	1	0	0	1	1	0.0159838
254000_at	At4g26250	Galactinol Synthase	dC, R	89.18	8.6	20.58	3.04	4.33	0	0	0	0	1	0.00611755
255550_at	At4g01970	Galactinol-Raffinose Galactosyltransferase	G, dC, R	108.033	3.73824	27.8333	3.48154	4.718	1	1	0	0	1	0.000815323
252769_at	At3g42850	Galactokinase	dC, R	77.03	10.6	44.26	4.68	1.74	1	1	0	0	0	0.0124081
255956_at	At1g22015	Galactosyltransferase Family Protein	dC, R	384.97	13.65	44.12	7.64	8.72	0	0	0	1	1	6.75e-05
262808_at	At1g11730	Galactosyltransferase Family Protein	G, dC, R	57.6333	4.60881	35.1667	4.15906	1.994	1	1	0	1	1	0.0240001
252907_at	At4g39650	Gamma-Glutamyltransferase	dC	51.41	6.84	20.11	2.81	2.56	0	1	0	0	0	NA
252906_at	At4g39640	Gamma-Glutamyltranspeptidase Family Protein	G, dC, R	77.9333	3.90996	42.9	2.94845	2.189	0	1	0	0	0	0.00593558
254609_at	At4g18970	GDSL-Motif Lipase/Hydrolase Family Protein	G, dC, R	400.2	29.8287	178.633	16.019	2.695	0	1	0	1	1	0.000583712
259786_at	At1g29660	GDSL-Motif Lipase/Hydrolase Family Protein	G, dC, R	663.433	35.11	301.767	36.4208	2.665	0	1	0	1	1	0.000856504
258589_at	At3g04290	GDSL-Motif Lipase/Hydrolase Family Protein	G, dC, R	396.867	27.1206	275.167	35.7558	1.745	1	1	1	1	1	0.00679429
261503_at	At1g71691	GDSL-Motif Lipase/Hydrolase Family Protein	G, dC, R	314.167	22.5463	222.867	30.6675	1.711	0	1	1	0	1	0.00457179
248912_at	At5g45670	GDSL-Motif Lipase/Hydrolase Family Protein	G	1253.67	66.9635	1171.47	226.839	1.315	1	1	0	0	1	NA
248919_at	At5g45920	GDSL-Motif Lipase/Hydrolase Family Protein	G	100.733	8.79665	93.9667	17.5195	1.312	0	1	1	0	0	NA
260066_at	At1g73610	GDSL-Motif Lipase/Hydrolase Family Protein	dC, R	228.84	28.55	31.82	4.29	7.19	1	1	0	1	1	0.000189918
248118_at	At5g55050	GDSL-Motif Lipase/Hydrolase Family Protein	dC, R	103.43	8.21	57.18	2.86	1.81	0	1	0	1	1	0.0163403
248925_at	At5g45910	GDSL-Motif Lipase/Hydrolase Family Protein	R	2148.26	180.838	4.91886	1.6621	436.74	1	1	1	1	1	0.000227847
256211_at	At1g50960	Gibberellin 20-Oxidase-Related	dC, R	131.43	12.76	58.11	5.08	2.26	0	0	1	0	1	1.56e-06
249694_at	At5g35790	Glucose-6-Phosphate 1-Dehydrogenase / G6PD (APG1)	G	132.667	13.5344	110.367	4.76597	1.433	1	1	1	1	1	NA
248368_at	At5g51950	Glucose-Methanol-Choline (GMC) Oxidoreductase Family Protein	dC, R	125.64	9.65	75.16	6.96	1.67	0	1	0	0	0	0.013996
250090_at	At5g17330	Glutamate Decarboxylase 1 (GAD1)	dC, R	302.32	20.28	33.01	4.3	9.16	1	1	1	0	1	1.56e-06
253621_at	At4g30540	Glutamine Amidotransferase Class-I Domain-Containing Protein	dC, R	57.04	7.58	20.34	2.89	2.8	0	0	0	0	1	0.000189918
256524_at	At1g66200	Glutamine Synthetase	G, dC, R	483.833	34.1529	363.467	73.1721	1.634	1	1	1	1	1	0.0154276
258160_at	At3g17820	Glutamine Synthetase (GS1)	G, R	601.433	27.1534	499.533	43.4791	1.452	1	1	1	1	1	0.0219557
263426_at	At2g31570	Glutathione Peroxidase (GPX2)	G, R	510.2	22.7742	437.167	53.9216	1.414	1	1	1	1	1	0.00960444
262119_s_at	At1g02930	Glutathione S-Transferase	dC, R	168.4	13.25	76.14	3.89	2.21	0	1	1	1	1	0.00770345
266296_at	At2g29420	Glutathione S-Transferase	G	254.633	19.0992	233.233	35.826	1.33	1	1	1	1	0	NA
252712_at	At3g43800	Glutathione S-Transferase	G, R	85.4667	0.887568	69.0667	11.7621	1.516	0	1	0	1	0	0.0137856
250083_at	At5g17220	Glutathione S-Transferase	G, dC, R	241.033	9.15156	96.1667	19.2059	3.085	0	1	1	1	1	0.00538682
266461_at	At2g47730	Glutathione S-Transferase 6 (GST6)	G	1618.33	197.047	1452	82.6821	1.333	1	1	1	1	1	NA
260274_at	At1g80460	Glycerol Kinase	G, dC, R	295.6	19.1643	239.433	24.1417	1.49	1	1	0	0	0	0.00611755
264476_at	At1g77130	Glycogenin Glucosyltransferase (Glycogenin)-Related	G	50.8333	2.74125	46.9	5.7977	1.314	1	1	1	0	1	NA
245672_at	At1g56710	Glycoside Hydrolase Family 28 Protein	G, dC, R	131.033	3.17613	54.5667	5.69337	2.907	0	1	0	0	1	5.55e-05
257651_at	At3g16850	Glycoside Hydrolase Family 28 Protein	G, R	102.3	3.87341	86.2667	10.2138	1.44	0	1	0	1	1	0.0207984
252342_at	At3g48950	Glycoside Hydrolase Family 28 Protein	dC, R	938.51	34.66	36.01	10.18	26.06	0	1	0	1	1	1.71e-05
253326_at	At4g33440	Glycoside Hydrolase Family 28 Protein	G	60.9333	0.924362	57.5667	6.17099	1.281	1	1	0	1	1	NA
246774_at	At5g27530	Glycoside Hydrolase Family 28 Protein	dC	198.64	21.89	42.36	10.61	4.69	1	0	0	0	1	NA
258151_at	At3g18080	Glycosyl Hydrolase Family 1 Protein	G, dC, R	196.233	30.8622	55.9333	7.08174	4.204	0	1	1	1	1	0.00312683
259703_at	At1g77790	Glycosyl Hydrolase Family 17 Protein	dC, R	54.6	14.46	17.2	4.07	3.18	0	1	1	0	1	0.000231285
251804_at	At3g55430	Glycosyl Hydrolase Family 17 Protein	G, R	718.9	45.3524	620.6	64.7569	1.4	1	1	1	1	1	0.00664979
265264_at	At2g42930	Glycosyl Hydrolase Family 17 Protein	dC, R	403.62	27.58	45.64	7.35	8.84	0	0	1	1	1	2.89e-05
260611_at	At2g43670	Glycosyl Hydrolase Family 17 Protein	dC, R	100.19	4.97	49.6	3.78	2.02	1	1	1	1	1	0.00073707
255073_at	At4g09090	Glycosyl Hydrolase Family 17 Protein	dC, R	68.56	6.71	8.13	2.7	8.43	0	1	1	1	1	0.00155456
248100_at	At5g55180	Glycosyl Hydrolase Family 17 Protein	R	2700.83	110.579	2023.8	36.4113	1.33453	1	1	1	1	1	0.0253939
246183_at	At5g20940	Glycosyl Hydrolase Family 3 Protein	dC, R	130.5	6.64	63.52	5.93	2.05	0	1	1	0	1	0.00306096
266877_at	At2g44570	Glycosyl Hydrolase Family 9 Protein	dC	83.31	5.64	56.63	3.36	1.47	1	0	0	0	1	NA
250565_at	At5g08000	Glycosyl Hydrolase Family Protein 17	G, dC, R	305.5	49.2743	158.333	7.03002	2.281	0	1	1	1	1	0.0136783
246994_at	At5g67460	Glycosyl Hydrolase Family Protein 17	G, dC, R	483.4	15.6205	385.1	39.5636	1.518	1	1	1	1	1	0.00231108
257071_at	At3g28180	Glycosyl Transferase Family 2 Protein	G	39.9	2.91433	37.1	3.005	1.293	1	1	0	0	1	NA
263019_at	At1g23870	Glycosyl Transferase Family 20 Protein	G	76.7	5.43538	62.5333	5.09324	1.47	1	1	1	0	1	NA
266072_at	At2g18700	Glycosyl Transferase Family 20 Protein	G, dC	398.033	53.2987	286.7	11.9718	1.643	1	1	1	0	1	NA
254662_at	At4g18270	Glycosyl Transferase Family 4 Protein	G	49.4	3.84231	46.1	3.3546	1.294	1	1	0	0	0	NA
259321_at	At3g01040	Glycosyl Transferase Family 8 Protein	dC	313.04	12.03	170.54	20.84	1.84	1	1	1	0	1	NA
251544_at	At3g58790	Glycosyl Transferase Family 8 Protein	G	47.7667	2.78348	43.1667	5.83162	1.348	1	1	1	0	1	NA
255506_at	At4g02130	Glycosyl Transferase Family 8 Protein	dC, R	233.99	12.49	97.44	5.58	2.4	0	1	1	0	1	0.00132882
255424_at	At4g03340	Glycosyltransferase Family 14 Protein	dC	117.98	11.38	77.26	4.86	1.53	0	1	1	0	0	NA
250889_at	At5g04500	Glycosyltransferase Family 47 Protein	G	60	2.26053	41.1667	1.99527	1.748	1	1	0	0	0	NA
262972_at	At1g75620	Glyoxal Oxidase	dC, R	184.65	16.68	47.83	4.75	3.86	0	1	0	0	0	0.000823237
250483_at	At5g10300	Hydrolase, Alpha/Beta Fold Family Protein	G	142.133	18.4965	110.967	18.7954	1.56	0	1	0	1	1	NA
252822_at	At4g39955	Hydrolase, Alpha/Beta Fold Family Protein	G, R	146	11.2073	132.333	19.3106	1.342	0	1	0	0	1	0.0162632
258769_at	At3g10870	Hydrolase, Alpha/Beta Fold Family Protein	G, dC, R	64.4333	4.32371	40.5	3.9145	1.907	0	1	0	0	1	0.0262931
253973_at	At4g26555	Immunophilin / FKBP-Type Peptidyl-Prolyl Cis-Trans Isomerase	G	184.6	28.8306	154.333	11.3523	1.428	0	1	0	0	0	NA
255587_at	At4g01480	Inorganic Pyrophosphatase	G, dC	52.7667	5.74756	38.2333	5.1969	1.629	1	1	1	1	1	NA
254098_at	At4g25100	Iron Superoxide Dismutase (FSD1)	dC, R	108.5	23.17	23.73	3.65	4.57	0	1	0	0	1	0.011879
265343_at	At2g22570	Isochorismatase Hydrolase Family Protein	G	79.3	5.7977	72.6667	3.82288	1.305	1	1	1	0	0	NA
261674_at	At1g18270	Ketose-Bisphosphate Aldolase Class-II Family Protein	G	109.3	7.64286	91.7	10.1148	1.444	1	1	0	1	1	NA
252862_at	At4g39830	L-Ascorbate Oxidase	dC, R	134.59	9.15	63.62	4	2.12	1	1	1	1	1	0.0187788
249147_at	At5g43330	Malate Dehydrogenase	G	69.1333	6.3651	60.2	8.5629	1.395	1	1	0	0	1	NA
259363_at	At1g13270	Metallopeptidase M24 Family Protein	G	119.867	2.75338	99.5	12.3581	1.462	1	1	1	0	1	NA
254815_at	At4g12420	Multi-Copper Oxidase (SKU5)	R	1824.55	80.1415	1296.02	44.5637	1.40781	1	1	0	1	1	0.0250756
265127_at	At1g55560	Multi-Copper Oxidase Type I Family Protein	dC, R	72.24	4.82	30.61	3.37	2.36	1	1	0	0	1	0.0432415
259752_at	At1g71040	Multi-Copper Oxidase Type I Family Protein	G	94.6333	4.36819	80.5333	8.08833	1.422	0	1	0	0	0	NA
247069_at	At5g66920	Multi-Copper Oxidase Type I Family Protein	G	230.2	21.715	189.9	16.1735	1.461	0	1	0	0	1	NA
248405_at	At5g51480	Multi-Copper Oxidase Type I Family Protein	G, dC, R	319.767	22.3053	261.1	37.2258	1.485	1	1	0	1	1	0.0404352
264954_at	At1g77060	Mutase Family Protein	G	107.667	13.4638	82.2667	9.31957	1.575	0	1	1	0	1	NA
251656_at	At3g57170	N-Acetylglucosaminyl Transferase / Gpi1 Family Protein	G	113.233	4.87898	103.7	6.31374	1.31	1	1	0	0	0	NA
254468_at	At4g20460	NAD-Dependent Epimerase/Dehydratase Family Protein	dC, R	164.17	8.53	99.75	5.48	1.65	1	1	1	1	1	0.00609045
261624_at	At1g02000	NAD-Dependent Epimerase/Dehydratase Family Protein	G	51.5667	5.16925	46.3667	5.9032	1.346	1	1	0	1	1	NA
246463_at	At5g16970	NADP-Dependent Oxidoreductase	dC, R	135.69	9.18	80.87	8.66	1.68	1	1	1	1	0	0.0312248
246465_at	At5g17000	NADP-Dependent Oxidoreductase	dC, R	259.01	9.54	175.96	6.15	1.47	0	0	1	1	0	0.0376344
261979_at	At1g37130	Nitrate Reductase 2 (NR2)	G	38.3	1.37961	26.6333	2.3751	1.737	1	1	1	1	1	NA
252678_s_at	At3g44300	Nitrilase 2 (NIT2)	G	453.733	61.1005	356.4	41.4686	1.536	0	1	0	0	1	NA
254191_at	At4g23900	Nucleoside Diphosphate Kinase 4 (NDK4)	G, R	225.333	15.1829	128.867	14.3807	2.115	1	1	1	1	1	0.000376581
262659_at	At1g14240	Nucleoside Phosphatase Family Protein / GDA1/CD39 Family Protein	dC, R	69.8	9.49	28.08	2.14	2.49	1	1	1	0	1	0.020869
266865_at	At2g29980	Omega-3 Fatty Acid Desaturase, Endoplasmic Reticulum (FAD3)	G, dC, R	153.933	9.66236	94.1333	17.2051	2.003	1	1	1	0	1	0.0104176
259580_at	At1g28030	Oxidoreductase, 2OG-Fe(II) Oxygenase Family Protein	dC, R	119.82	18.74	45.68	5.77	2.62	1	1	0	0	1	0.000596056
263427_at	At2g22260	Oxidoreductase, 2OG-Fe(II) Oxygenase Family Protein	G	48.6333	3.30269	45.1667	3.39329	1.288	1	1	0	0	0	NA
255462_at	At4g02940	Oxidoreductase, 2OG-Fe(II) Oxygenase Family Protein	G	56.0333	2.23184	48	7.11266	1.426	1	1	1	0	1	NA
267202_s_at	At2g31030	Oxysterol-Binding Family Protein	dC, R	37.49	3.04	10.54	2.98	3.56	0	0	1	0	1	0.00818101
248812_at	At5g47330	Palmitoyl Protein Thioesterase Family Protein	dC, R	280.86	19.7	56.14	4.36	5	0	1	1	0	1	1.56e-06
248791_at	At5g47350	Palmitoyl Protein Thioesterase Family Protein	G, dC, R	684.5	35.9617	142.4	32.6424	5.944	1	1	1	0	1	0.0010751
245423_at	At4g17483	Palmitoyl Protein Thioesterase Family Protein	G, dC, R	115	2.31157	74.6333	6.25282	1.86	1	1	1	0	1	0.0158046
260060_at	At1g73680	Pathogen-Responsive Alpha-Dioxygenase	G, dC	60.5333	6.44989	49.7	5.15978	1.449	0	1	0	0	0	NA
247487_at	At5g62150	Peptidoglycan-Binding Lysm Domain-Containing Protein	dC, R	136.68	6.26	72.16	3.73	1.89	0	1	0	0	0	0.0231049
248657_at	At5g48570	Peptidyl-Prolyl Cis-Trans Isomerase	G	47.2	4.15853	31.1	5.96853	1.874	1	1	1	1	0	NA
250200_at	At5g14130	Peroxidase	dC, R	150.67	11.4	52.42	4.02	2.87	1	1	1	1	1	0.000719729
247857_at	At5g58400	Peroxidase	G, dC, R	273	17.5024	94.9333	5.51674	3.447	0	1	1	1	1	0.000967125
264001_at	At2g22420	Peroxidase 17 (PER17) (P17)	G, dC, R	439.767	31.8938	52.5333	6.49726	10.04	0	1	1	1	1	1.13e-05
251491_at	At3g59480	Pfkb-Type Carbohydrate Kinase Family Protein	G, dC, R	306.767	86.2669	71.3667	9.04827	5.077	1	1	0	1	1	0.00919964
260947_at	At1g06020	Pfkb-Type Carbohydrate Kinase Family Protein	dC, R	106.39	10.71	35.9	2.39	2.96	0	1	0	1	1	0.0106031
250842_at	At5g04490	Phosphatidate Cytidylyltransferase Family Protein	G, dC, R	156.233	21.5818	101.067	13.2648	1.871	0	1	0	0	1	0.0114116
256071_at	At1g13640	Phosphatidylinositol 3- And 4-Kinase Family Protein	G	63.1667	6.05869	54.8667	9.97268	1.403	1	1	1	1	1	NA
262321_at	At1g27570	Phosphatidylinositol 3- And 4-Kinase Family Protein	G	39.6333	2.05372	27.2333	4.08262	1.773	1	0	1	0	0	NA
258361_at	At3g14270	Phosphatidylinositol-4-Phosphate 5-Kinase Family Protein	G	151.167	6.70729	142.8	15.0622	1.279	1	1	0	0	0	NA
245792_at	At1g32100	Pinoresinol-Lariciresinol Reductase	G, dC, R	93.5333	10.7843	36.6	11.1635	3.183	0	1	0	1	1	0.0226802
260333_at	At1g70500	Polygalacturonase	dC, R	957.19	56.69	56.99	12.33	16.8	0	0	0	0	1	0.00383695
260559_at	At2g43860	Polygalacturonase	dC, R	93.42	8.22	39.66	4.95	2.36	0	0	0	0	1	0.0446188
252652_at	At3g44720	Prephenate Dehydratase Family Protein	G, dC	46.3	4.68081	40.1	5.13907	1.408	0	1	1	0	1	NA
249527_at	At5g38710	Proline Oxidase	dC, R	104.46	11.7	21.01	2.46	4.97	0	1	0	0	0	0.00580669
265074_at	At1g55540	Proline-Rich Family Protein	G	73.1	3.12623	69.1	6.0781	1.276	1	1	0	0	1	NA
257870_at	At3g28490	Prolyl 4-Hydroxylase	dC	65.87	12.51	19.61	2.31	3.36	1	1	1	0	1	NA
259757_at	At1g77510	Protein Disulfide Isomerase	G, dC, R	464.567	10.0441	161.5	26.9405	3.523	1	1	1	1	1	0.00039572
253871_at	At4g27440	Protochlorophyllide Reductase B	G	835.7	91.2461	692.333	33.1406	1.424	0	1	1	1	1	NA
267018_at	At2g39140	Pseudouridine Synthase Family Protein	G	56.6	3.89744	47.8	7.87803	1.446	1	1	0	0	0	NA
248138_at	At5g54960	Pyruvate Decarboxylase	G	102.333	7.42997	84.9333	3.43721	1.424	0	1	1	1	1	NA
253416_at	At4g33070	Pyruvate Decarboxylase-1 (PDC1)	dC	91.4	7.79	59.37	2.12	1.54	1	1	1	1	1	NA
247694_at	At5g59750	Riboflavin Biosynthesis Protein	G	51.1333	4.36819	44.8333	6.7964	1.384	1	1	1	1	0	NA
264045_at	At2g22450	Riboflavin Biosynthesis Protein	G	168.6	6.44231	156.833	9.72048	1.283	1	1	1	1	0	NA
266743_at	At2g02990	Ribonuclease 1 (RNS1)	G	55.2667	5.70273	35.1	4.04475	1.838	0	1	0	0	1	NA
260602_at	At1g55920	Serine O-Acetyltransferase	G	39.8667	3.40408	31.9333	4.27018	1.512	0	1	0	0	0	NA
254759_at	At4g13180	Short-Chain Alcohol Dehydrogenase	dC	111.87	10.72	66.89	4.21	1.67	0	1	1	1	1	NA
251013_at	At5g02540	Short-Chain Dehydrogenase/Reductase (SDR) Family Protein	G, R	585.1	28.7288	535	80.7983	1.33	1	1	1	1	1	0.00981926
266156_at	At2g28110	Similarity To Glycosyl Transferase Family 47 Proteins	R	26.9452	3.11712	9.24138	1.30778	2.91571	0	1	0	1	1	0.0222597
260516_at	At1g51450	Spla/Ryanodine Receptor (SPRY) Domain-Containing Protein	G	52.6333	1.21427	46.3	6.58964	1.383	1	1	1	0	0	NA
252184_at	At3g50660	Steroid 22-Alpha-Hydroxylase (CYP90B1) (DWF4), Brassinosteroid Biosynthesis	G, R	233.667	7.75464	221.067	25.5902	1.277	0	1	0	0	1	0.0284646
261076_at	At1g07420	Sterol 4-Alpha-Methyl-Oxidase 2 (SMO2)	G	86.7333	5.09913	78.8667	8.29002	1.327	1	1	0	0	1	NA
260386_at	At1g74010	Strictosidine Synthase Family Protein	dC, R	601.52	56.16	59.37	10.62	10.13	1	1	0	0	1	2.93e-05
266391_at	At2g41290	Strictosidine Synthase Family Protein	G, dC, R	394.6	23.4884	232	31.5921	2.069	1	1	0	0	1	0.00155456
260335_at	At1g74000	Strictosidine Synthase Family Protein (SS3)	dC, R	145.71	11.28	47.77	5.06	3.05	1	1	0	0	1	0.00241092
254394_at	At4g21630	Subtilase Family Protein	G	1003.8	43.1992	938.167	88.2008	1.291	0	1	1	1	1	NA
247758_at	At5g59120	Subtilase Family Protein	G	80.9	1.51767	75.2	15.6251	1.324	1	1	1	1	1	NA
247697_at	At5g59810	Subtilase Family Protein	G	37.3667	4.38571	30.2	1.37961	1.472	1	1	1	1	1	NA
245998_at	At5g20830	Sucrose Synthase / Sucrose-UDP Glucosyltransferase (SUS1)	G	420.433	12.8339	372.6	37.5352	1.365	1	1	1	1	1	NA
254002_at	At4g26280	Sulfotransferase Family Protein	G, dC, R	97.9	7.19236	50.4333	6.13524	2.344	0	0	0	0	0	0.0390558
248493_at	At5g51100	Superoxide Dismutase, Iron Superoxide Dismutase (FSD2)	G	76.2333	4.62793	57	5.37153	1.613	0	1	0	1	1	NA
266673_at	At2g29630	Thiamine Biosynthesis Family Protein / Thic Family Protein	G	187.367	4.96331	171.2	4.16213	1.298	1	1	0	0	1	NA
260259_at	At1g74300	Thioesterase Family Protein	dC, R	145.92	12.91	62.13	3.84	2.35	0	0	0	0	0	0.0387357
245349_at	At4g16690	Thioesterase Family Protein	dC, R	155.71	14.49	62.66	5.46	2.48	1	1	0	0	1	0.00413503
261167_at	At1g04980	Thioredoxin Family Protein	G, dC, R	141.533	16.7356	107.633	17.7554	1.602	1	1	1	1	1	0.0379679
251840_at	At3g54960	Thioredoxin Family Protein	G, dC, R	244.2	8.04135	170	20.5831	1.743	1	1	1	1	1	0.000560836
251144_at	At5g01210	Transferase Family Protein	G, dC	85.3333	3.98427	62.3667	1.33832	1.62	1	1	0	0	0	NA
267337_at	At2g39980	Transferase Family Protein	dC, R	96.88	7.56	39.8	2.52	2.43	0	1	0	0	0	0.000357942
251199_at	At3g62980	Transport Inhibitor Response 1 (TIR1) (FBL1)	G	88.7333	8.08833	81.9333	11.0668	1.315	0	1	0	0	1	NA
247228_at	At5g65140	Trehalose-6-Phosphate Phosphatase	G, dC, R	95.5333	9.41813	36.0333	5.68634	3.249	1	1	1	0	1	0.00231108
248404_at	At5g51460	Trehalose-6-Phosphate Phosphatase (TPPA)	G	34.9	1.253	32.3	4.63177	1.314	1	1	1	0	1	NA
264339_at	At1g70290	Trehalose-6-Phosphate Synthase	G	63.5	11.3697	43.4333	3.1866	1.747	1	1	1	0	1	NA
266276_at	At2g29330	Tropinone Reductase	dC, R	91.14	11.57	41.02	3.92	2.22	0	1	1	0	1	0.00655955
246944_at	At5g25450	Ubiquinol-Cytochrome C Reductase Complex 14 Kda Protein	G, R	153.933	13.3484	108.2	9.7811	1.71	1	1	1	1	1	0.0310541
263016_at	At1g23410	Ubiquitin Extension Protein, 40S Ribosomal Protein S27A (RPS27aA)	G	208.133	27.92	184.433	14.4495	1.352	1	1	1	1	1	NA
254952_at	At4g10960	UDP-Galactose 4-Epimerase	dC	83.62	5.31	52.2	3.46	1.6	1	1	1	1	1	NA
246256_at	At4g36770	UDP-Glucoronosyl/UDP-Glucosyl Transferase Family Protein	G, dC, R	140.7	21.6215	76.8667	21.3464	2.278	0	0	1	1	1	0.0247907
264561_at	At1g55810	Uracil Phosphoribosyltransferase, UMP Pyrophosphorylase	G	120.133	5.08735	108.7	6.70398	1.325	1	1	0	1	1	NA
259399_at	At1g17710	Hydrolase	dC	85.99	8.47	52.46	4.62	1.64	1	1	0	0	0	NA
262875_at	At1g64970	Gamma-Tocopherol Methyltransferase	G	69.5	2.9023	55.4333	14.0245	1.536	1	1	1	0	1	NA
262314_at	At1g70810	C2 Domain-Containing Protein, tryprtophan biosynthesis	dC, R	90.38	8.46	24.13	2.72	3.75	1	1	1	1	1	0.00599893
260083_at	At1g63220	C2 Domain-Containing Protein, tryprtophan biosynthesis	G, dC, R	123.5	12.761	62.9	10.8307	2.399	1	1	1	1	0	0.00599098
260136_at	At1g66360	C2 Domain-Containing Protein, tryprtophan biosynthesis	G, dC, R	53.1	5.93745	27.6	4.95076	2.369	1	1	1	1	1	0.00751507
261935_at	At1g22610	C2 Domain-Containing Protein, tryprtophan biosynthesis	G, R	220.5	7.48086	176.4	22.5369	1.521	1	1	1	1	1	0.0325366
251563_at	At3g57880	C2 Domain-Containing Protein, tryprtophan biosynthesis	G, R	305.9	10.8056	261.967	34.1256	1.418	0	1	1	1	1	0.00168636
254494_at	At4g20050	Polygalacturanase (QRT3)	dC, R	323.65	21.67	67.72	6.82	4.78	0	1	0	0	0	1.6e-06
257130_at	At3g20210	Vacuolar Processing Enzyme	G, dC, R	1822	18.23	1489.33	172.024	1.485	0	1	1	0	1	0.00260424
245794_at	At1g32170	Xyloglucan Endotransglycosylase (XTR4)	dC, R	139.31	12.91	57.17	3.46	2.44	1	1	0	1	1	0.00363393
266722_at	At2g03210	Xyloglucan Fucosyltransferase (FUT2)	G	54.7667	2.80852	46.9333	6.64488	1.415	1	1	1	0	0	NA
252320_at	At3g48580	Xyloglucan:Xyloglucosyl Transferase	G, dC, R	841.833	147.285	468.367	62.7863	2.17	0	1	0	1	1	0.0227959
255433_at	At4g03210	Xyloglucan:Xyloglucosyl Transferase	G	2689.67	77.3527	2510	254.449	1.295	1	1	0	1	1	NA
253608_at	At4g30290	Xyloglucan:Xyloglucosyl Transferase	R	24.7171	1.63952	13.3241	0.444033	1.85507	0	1	0	1	1	0.00731191
254042_at	At4g25810	Xyloglucan:Xyloglucosyl Transferase (XTR6)	dC	133.68	25.24	59.9	2.94	2.23	0	1	0	1	1	NA
245325_at	At4g14130	Xyloglucan:Xyloglucosyl Transferase (XTR7)	G, dC	337.867	54.7701	236.967	35.5388	1.734	1	1	0	1	1	NA
Cell Structure and Transport
254710_at	At4g18050	ABC Transporter Family Protein	dC, R	62.03	6.41	35.17	2.05	1.76	1	1	1	1	1	0.000383763
251785_at	At3g55130	ABC Transporter Family Protein	G, R	77.7333	2.61937	56.5	4.89524	1.658	0	1	1	0	1	0.00441615
267008_at	At2g39350	ABC Transporter Family Protein	R	12.4143	0.592585	8.07672	0.20718	1.53704	0	1	1	0	1	0.0107316
255855_at	At1g66950	ABC Transporter Family Protein	G, dC, R	94.3333	8.32513	62.4	5.20801	1.828	1	1	1	1	0	0.0264321
247537_s_at	At5g61730	ABC Transporter Family Protein	G, dC, R	304.87	9.97	194.89	11.87	1.56	1	1	0	1	1	0.00311155
247515_at	At5g61740	ABC Transporter Family Protein	G, dC, R	152.233	3.33283	119.333	21.6801	1.568	1	1	0	0	1	0.00636699
246814_at	At5g27200	Acyl Carrier Protein (ACP)	G	35.8	1.26623	28.3667	3.88258	1.527	1	1	0	0	1	NA
258452_at	At3g22370	Alternative Oxidase 1a, Mitochondrial (AOX1A)	G, R	81.5667	12.3378	40.5667	8.66917	2.463	1	1	0	1	0	0.0207984
251133_at	At5g01240	Amino Acid Permease	G, dC	144.467	3.92527	113.667	8.01963	1.517	0	1	0	0	0	NA
246389_at	At1g77380	Amino Acid Permease	G, R	46.7667	4.00056	28.5333	8.85519	2.069	0	0	1	0	0	0.00417823
250860_at	At5g04770	Amino Acid Permease Family Protein	G	454.533	54.8595	367.767	18.1606	1.477	0	1	1	0	0	NA
254453_at	At4g21120	Amino Acid Permease Family Protein (AAT1)	G, dC, R	96.7667	5.31424	30.5667	4.35597	3.772	1	0	1	0	0	0.00120588
264520_at	At1g10010	Amino Acid Permease Involved In Transport	dC, R	231.28	14.42	53.33	6.57	4.34	0	1	1	0	0	1.56e-06
254608_at	At4g18910	Aquaglyceroporin / NOD26-Like Major Intrinsic Protein 2 (NLM2)	G	220.667	23.3278	179.9	19.242	1.479	0	1	0	0	1	NA
245117_at	At2g41560	Calcium-Transporting Atpase 4 (ACA4)	G	114.7	1.97315	107.667	9.3006	1.286	1	1	1	0	1	NA
246302_at	At3g51860	Cation Exchanger (CAX3)	G, dC	253.7	39.1762	160.967	5.97392	1.878	1	1	0	0	0	NA
252886_at	At4g39350	Cellulose Synthase, Catalytic Subunit (Ath-A)	G	84.3333	5.77504	70.8333	12.9957	1.467	1	1	1	0	1	NA
259638_at	At1g52360	Coatomer Protein Complex, Subunit Beta 2 (Beta Prime)	G	71.2333	1.14066	66.4	5.85349	1.294	1	1	1	1	1	NA
249027_at	At5g44790	Copper-Exporting Atpase (RAN1)	R	615.329	12.2654	454.368	25.4388	1.35425	1	1	1	0	1	0.0415429
258377_at	At3g17690	Cyclic Nucleotide-Binding Transporter 2 / CNBT2 (CNGC19)	G	63.2667	3.12054	60.5333	10.3241	1.283	0	0	1	0	1	NA
248250_at	At5g53130	Cyclic Nucleotide-Regulated Ion Channel (CNGC1)	G	55.5333	6.03389	49.6667	11.391	1.379	0	1	1	1	1	NA
258274_at	At3g15640	Cytochrome C Oxidase Family Protein Involved In Electron Transport	G	432.667	45.8982	409.467	41.8997	1.275	1	1	0	0	1	NA
262819_at	At1g11600	Cytochrome P450 Family Protein	G, dC, R	221.833	15.5976	172.2	31.2736	1.578	1	0	1	1	1	0.00847823
257129_at	At3g20100	Cytochrome P450 Family Protein	G, dC, R	67.6667	9.30526	44.9667	10.4394	1.864	0	1	1	0	1	0.0114663
266736_at	At2g46960	Cytochrome P450 Family Protein	G, dC, R	428.767	21.1484	283.433	33.3183	1.826	0	1	1	1	1	0.00478071
253091_at	At4g37360	Cytochrome P450 Involved In Electron Transport	dC	68.46	8.64	27.33	2.79	2.51	0	1	1	1	1	NA
252897_at	At4g39490	Cytochrome P450 Involved In Electron Transport	dC, R	181.42	13.74	18.96	4.39	9.57	0	0	0	1	1	3.83e-05
258111_at	At3g14630	Cytochrome P450 Involved In Electron Transport	dC, R	78.51	5.76	47.11	4.09	1.67	1	1	1	1	1	0.00867414
258918_at	At3g10560	Cytochrome P450 Involved In Electron Transport	G, dC	47.9667	2.31325	31.2333	6.16667	1.886	1	0	1	1	1	NA
258760_at	At3g10780	Emp24/Gp25l/P24 Family Protein	G, dC, R	290.433	29.5331	38.7333	5.39949	8.798	1	1	1	1	0	0.000238635
265994_at	At2g24170	Endomembrane Protein 70	G	72.5333	6.40685	63.5333	7.0702	1.381	1	1	1	1	1	NA
255261_s_at	At4g05110	Equilibrative Nucleoside Transporter (ENT6)	G	73.0667	6.33096	60.2333	0.491031	1.439	1	1	0	1	0	NA
257869_at	At3g25160	ER Lumen Protein Retaining Receptor Family Protein	dC, R	204.09	14.96	59.98	3.94	3.4	1	1	1	1	1	0.00038327
263439_at	At2g28650	Exocyst Subunit EXO70 Family Protein	G, dC, R	91.2667	8.22706	63.9667	9.95361	1.743	1	1	1	1	1	0.0219707
252563_at	At3g45970	Expansin Family Protein (EXPL1)	G, dC	758.8	184.877	452.433	30.6972	2.008	0	1	1	0	1	NA
252557_at	At3g45960	Expansin Family Protein (EXPL3)	dC	285.95	47.62	164.88	7.48	1.73	0	0	1	1	1	NA
267414_at	At2g34790	FAD-Binding Domain-Containing Protein	dC	66.93	10.44	29.24	4.15	2.29	1	1	0	1	0	NA
248020_at	At5g56490	FAD-Binding Domain-Containing Protein	G	43.0333	1.80954	37.8	4.50037	1.374	0	1	0	0	0	NA
254431_at	At4g20840	FAD-Binding Domain-Containing Protein	R	20.935	0.990884	12.6362	0.870546	1.65675	0	1	0	1	0	0.0219557
254489_at	At4g20800	FAD-Binding Domain-Containing Protein, Electron Transport	dC, R	359.75	31.4	77.91	13.73	4.62	0	0	0	1	0	0.0102212
250375_at	At5g11540	FAD-Binding Domain-Containing Protein, Electron Transport	dC, R	108.67	8.15	52.65	5.81	2.06	0	1	0	0	0	0.0169947
248566_s_at	At5g49730	Ferric Reductase-Like Transmembrane Component Family Protein	G	98.1	3.22335	91.4333	9.5412	1.297	1	1	0	0	0	NA
264717_at	At1g70140	Formin Homology 2 Domain-Containing Protein	dC	67.98	7.7	32.37	3.06	2.1	0	1	0	1	0	NA
259021_at	At3g07540	Formin Homology 2 Domain-Containing Protein / FH2 Domain-Containing Protein	G	265.467	11.1176	250.867	28.8219	1.281	0	1	0	1	0	NA
262456_at	At1g11260	Glucose Transporter (STP1)	G	615.233	110.647	435.733	25.5402	1.688	1	1	1	1	1	NA
246940_at	At5g25400	Glucose-6-Phosphate/Phosphate-Translocator Precursor	dC	88.47	4.51	44.13	3.34	2	1	0	0	0	1	NA
246548_at	At5g14910	Heavy-Metal-Associated Domain-Containing Protein	G	364.467	23.3893	337.167	25.0641	1.298	1	1	0	0	0	NA
248715_at	At5g48290	Heavy-Metal-Associated Domain-Containing Protein	R	20.0164	2.62505	7.34869	0.205331	2.7238	1	1	0	0	0	0.00751507
246831_at	At5g26340	Hexose Transporter (MSS1)	G, dC, R	45.5333	2.72356	28.3	1.05357	1.91	0	1	1	1	1	0.0485178
248134_at	At5g54860	Integral Membrane Transporter Family Protein	G	71.7333	0.896908	64.9667	8.96109	1.324	1	1	0	0	0	NA
256057_at	At1g07180	Internal NAD(P)H Dehydrogenase In Mitochondria (NDA1), Electron Transport	G, dC	71.5667	6.14311	46.1	6.61085	1.898	1	1	0	0	0	NA
259613_at	At1g48010	Invertase/Pectin Methylesterase Inhibitor Family Protein	dC, R	153.18	13.41	37.92	2.97	4.04	0	0	0	0	0	1.56e-06
257878_at	At3g17150	Invertase/Pectin Methylesterase Inhibitor Family Protein	dC, R	1533.8	30.25	51.19	15.06	29.96	0	1	0	0	0	2.24e-06
251748_at	At3g55680	Invertase/Pectin Methylesterase Inhibitor Family Protein	dC, R	154.33	10.22	48.19	5.56	3.2	0	0	0	0	0	0.00859237
258438_at	At3g17230	Invertase/Pectin Methylesterase Inhibitor Family Protein	dC, R	1135.93	79.03	45.21	11.86	25.13	1	1	0	0	0	0.000189918
248823_s_at	At5g46960	Invertase/Pectin Methylesterase Inhibitor Family Protein	dC, R	765.9	56.61	20.44	6.13	37.48	1	1	0	0	0	1.6e-06
259616_at	At1g47960	Invertase/Pectin Methylesterase Inhibitor Family Protein	R	31.7718	1.96072	22.8105	0.486437	1.39286	1	1	0	0	0	0.0471985
245371_at	At4g15750	Invertase/Pectin Methylesterase Inhibitor Family Protein	G, dC, R	858.967	59.9403	260.933	43.4639	4.023	1	1	0	0	0	0.000281623
247246_at	At5g64620	Invertase/Pectin Methylesterase Inhibitor Family Protein	G, dC, R	330.767	47.3979	146.6	17.9853	2.727	0	1	0	0	0	0.00164043
261673_at	At1g18280	Lipid Transfer Protein	dC	102.28	16	50.07	3.02	2.04	1	1	0	0	0	NA
251065_at	At5g01870	Lipid Transfer Protein	G, dC, R	1310.33	65.1724	924.533	97.3212	1.713	1	1	0	0	1	0.000522403
247717_at	At5g59320	Lipid Transfer Protein 3 (LTP3)	G, R	2040.67	131.181	1780.67	211.9	1.388	0	1	0	0	1	0.0186757
249346_at	At5g40780	Lysine And Histidine Specific Transporter	G, dC, R	488.033	28.4968	259.133	30.6333	2.278	0	1	1	1	0	0.00210756
265002_at	At1g24400	Lysine And Histidine Specific Transporter	G, dC, R	204.167	4.51676	78.8333	8.9462	3.111	1	1	1	1	0	0.00102883
252440_at	At3g47440	Major Intrinsic Family Protein	dC, R	109.32	4.64	37.06	3.66	2.95	1	1	1	0	1	0.0352571
253732_at	At4g29140	MATE Efflux Protein-Related	dC	143.11	11.77	68.85	5.69	2.08	0	1	0	1	1	NA
245031_at	At2g26360	Mitochondrial Substrate Carrier Family Protein	G	37.0333	0.120185	30.0333	1.80031	1.47	1	1	0	0	1	NA
263943_at	At2g35800	Mitochondrial Substrate Carrier Family Protein	G	139.9	13.3212	107.967	12.8328	1.572	1	1	0	0	1	NA
261448_at	At1g21140	Nodulin	R	11.6167	0.370095	8.59989	0.0222816	1.3508	0	1	0	0	0	0.0115844
249401_at	At5g40260	Nodulin Mtn3 Family Protein	dC, R	601.02	53.12	41.68	9.66	14.42	1	1	1	0	1	0.000329916
257271_at	At3g28007	Nodulin Mtn3 Family Protein	G, R	973.4	68.8454	857.833	91.871	1.356	1	1	1	0	1	0.0252162
263096_at	At2g16060	Non-Symbiotic Hemoglobin 1 (HB1) (GLB1)	G, dC, R	76.0333	5.40257	48.5667	10.3295	1.918	0	1	0	1	0	0.00208061
254174_at	At4g24120	Oligopeptide Transporter (YSL1)	G, dC	288.9	5.91805	270.5	31.0357	1.295	0	1	1	1	1	NA
248275_at	At5g53520	Oligopeptide Transporter OPT Family Protein	dC, R	115.01	7.72	26.77	3.74	4.3	1	1	1	0	1	0.00374299
247284_at	At5g64410	Oligopeptide Transporter OPT Family Protein	G, dC, R	202.1	16.5218	109.933	6.64563	2.203	1	1	1	0	1	0.0230724
248037_at	At5g55930	Oligopeptide Transporter OPT Family Protein	G, dC, R	38.7667	6.08285	25.8667	3.82376	1.748	1	1	1	0	1	0.0217746
258719_at	At3g09540	Pectate Lyase	dC	41.48	2.55	22.42	2.38	1.85	0	1	0	1	1	NA
254119_at	At4g24780	Pectate Lyase Family Protein	R	508.3	13.8551	484.367	52.1762	1.271	0	1	0	1	1	0.0242775
257243_at	At3g24230	Pectate Lyase Family Protein	G, dC, R	156.933	5.91307	54.3	0.87178	3.436	1	1	0	1	1	0.00109388
247377_at	At5g63180	Pectate Lyase Family Protein	G, dC, R	174.333	15.6846	86.2667	8.17238	2.432	0	1	0	1	1	0.000565391
248968_at	At5g45280	Pectinacetylesterase	dC, R	129.14	8.54	65.9	5.11	1.96	1	1	0	1	1	0.000654294
254578_at	At4g19410	Pectinacetylesterase	G, dC, R	666.5	55.9005	388.167	8.75716	2.034	1	1	0	1	1	0.019698
252437_at	At3g47380	Pectinesterase	dC	56.88	5.34	36.14	2.75	1.57	0	1	0	0	0	NA
258764_at	At3g10720	Pectinesterase	G, dC	58	5.11762	40.6	6.1441	1.75	0	1	0	0	0	NA
260573_at	At2g47280	Pectinesterase Family Protein	dC, R	191.78	11.36	36.94	4.99	5.19	0	0	0	0	0	1.56e-06
255699_at	At4g00190	Pectinesterase Family Protein	dC, R	104.98	6.13	31.77	4.28	3.3	0	0	0	0	0	0.00582217
249962_at	At5g18990	Pectinesterase Family Protein	dC, R	121.82	15.58	23	3.22	5.3	0	0	0	0	0	3.39e-06
253372_at	At4g33220	Pectinesterase Family Protein	G	336.367	8.70734	313.467	50.6939	1.312	0	1	0	0	0	NA
264500_at	At1g09370	Pectinesterase Inhibitor Domain-Containing Protein	dC, R	861.4	88.02	20.26	6.47	42.51	1	1	0	0	0	0.000241284
245656_at	At1g56620	Pectinesterase Inhibitor Domain-Containing Protein	dC, R	357.53	17.68	23.82	3.44	15.01	0	0	0	0	0	2.5e-06
262083_at	At1g56100	Pectinesterase Inhibitor Domain-Containing Protein	G, dC, R	2383.67	156.946	775.8	35.3129	3.67	0	1	0	0	0	0.00304401
259846_at	At1g72140	Peptide Transporter PTR2-B	dC	60.95	5.24	34.33	2.72	1.78	1	1	1	1	1	NA
248236_at	At5g53870	Plastocyanin-Like Domain-Containing Protein	G, dC, R	624.733	20.3877	124.7	16.0257	6.056	1	1	0	0	1	0.000124653
266563_at	At2g23990	Plastocyanin-Like Domain-Containing Protein, Electron Transport	dC, R	1363	142.48	51.22	11.48	26.61	0	1	0	0	1	3.73e-06
259268_at	At3g01070	Plastocyanin-Like Domain-Containing Protein, Electron Transport	dC, R	175.69	12.88	35.4	4.35	4.96	1	1	0	0	1	0.00180847
253634_at	At4g30590	Plastocyanin-Like Domain-Containing Protein, Electron Transport	dC, R	706.72	67.48	57.9	7.76	12.21	1	1	1	0	1	0.00163888
253434_at	At4g32500	Potassium Channel Protein	R	48.4326	5.5406	9.08911	1.14173	5.32864	1	1	0	1	0	0.0031347
251752_at	At3g55740	Proline Transporter 2 (Prot2)	G, R	49.7333	4.66988	35.6333	2.98961	1.679	0	1	1	0	0	0.00869743
259844_at	At1g73560	Protease Inhibitor / Lipid Transfer Protein (LTP) Family Protein	dC, R	125.25	18.43	27.93	3.1	4.48	0	1	0	0	0	0.000199075
248019_at	At5g56480	Protease Inhibitor / Lipid Transfer Protein (LTP) Family Protein	dC, R	146.89	17.3	49.4	5.98	2.97	0	0	0	0	1	0.0225916
264371_at	At1g12090	Protease Inhibitor/Seed Storage/Lipid Transfer Protein (LTP) Family Protein	G	1207.53	165.362	997.533	146.793	1.47	1	1	0	0	1	NA
266123_at	At2g45180	Protease Inhibitor/Seed Storage/Lipid Transfer Protein (LTP) Family Protein	G	200.033	30.3884	133	15.5445	1.794	1	1	0	0	1	NA
245892_at	At5g09370	Protease Inhibitor/Seed Storage/Lipid Transfer Protein (LTP) Family Protein	G, dC, R	872.333	68.9489	53.8333	3.01404	19.32	0	1	0	0	1	0.000702695
265400_at	At2g10940	Protease Inhibitor/Seed Storage/Lipid Transfer Protein (LTP) Family Protein	G, dC, R	139.2	20.5023	71.8	7.95676	2.351	0	1	0	0	1	0.00511454
260319_at	At1g63950	Protein Involved In Metal Ion Transport	dC, R	211.99	12.15	24.65	4.01	8.6	0	1	0	0	0	0.00118844
265064_at	At1g61630	Protein Similar To Inosine-Guanosine Nucleoside Transporter	dC	91.78	9.01	37.73	2.77	2.43	1	1	0	1	0	NA
251130_at	At5g01180	Proton-Dependent Oligopeptide Transport (POT) Family Protein	G, dC, R	158.667	4.18662	113.1	17.2462	1.71	1	1	1	1	1	0.0364233
262528_at	At1g17260	Proton-Exporting Atpase 10	G, dC, R	166.867	6.04685	43.7	1.36504	4.526	1	1	1	0	0	0.000342975
263765_at	At2g21540	SEC14 Cytosolic Factor	G, R	39.3333	0.717248	29.0667	3.34581	1.636	1	1	1	0	1	0.0114116
261926_at	At1g22530	SEC14 Cytosolic Factor Family Protein, Transporter	dC, R	90.82	9.94	51.91	4.28	1.75	1	1	1	0	1	0.00548649
261151_at	At1g19650	SEC14 Cytosolic Factor, Phosphoglyceride Transfer Protein	G	46.5	2.66896	41.9667	6.58213	1.355	1	1	1	1	1	NA
248276_at	At5g53550	Similar To Iron-Phytosiderophore Transporter Protein Yellow Stripe 1	G, dC, R	75.6667	7.56138	47.9	3.78462	1.909	0	1	1	0	1	0.019698
261396_at	At1g79800	Similar To Phytocyanin/Early Nodulin-Like Protein	dC	97.27	8.62	43.61	3.4	2.23	1	0	0	0	1	NA
259107_at	At3g05460	Sporozoite Surface Protein-Related	dC, R	618.34	72.52	19.78	6.29	31.27	0	1	0	0	0	3.83e-05
250716_at	At5g06170	Sucrose Transporter	R	10.4889	0.44327	5.66743	0.124474	1.85073	0	1	0	0	1	0.00198542
260170_at	At1g71890	Sucrose Transporter (SUC5)	G, R	432.5	19.5684	390.5	42.601	1.344	0	1	0	0	1	0.00931237
257939_at	At3g19930	Sugar Transport Protein (STP4)	G	107.533	15.9839	76.1667	10.4079	1.712	1	1	1	1	1	NA
264482_at	At1g77210	Sugar Transporter	dC, R	170.18	17.38	67.91	6.31	2.51	1	1	1	1	1	0.00363393
246887_at	At5g26250	Sugar Transporter	dC, R	204.33	21.71	47.21	4.2	4.33	1	1	1	1	1	0.00134697
245499_at	At4g16480	Sugar Transporter Family Protein	G	366.567	27.7766	316.967	9.92796	1.38	1	1	1	1	1	NA
246238_at	At4g36670	Sugar Transporter Like Protein	dC	76.47	8.14	47.28	2.67	1.62	0	1	1	1	1	NA
258287_at	At3g15990	Sulfate Transporter	R	74.1223	5.82908	29.3919	2.80434	2.52186	0	1	0	0	1	0.00859237
267547_at	At2g32670	Synaptobrevin Family Protein	G	37.5333	3.22714	33.6	2.61534	1.342	1	1	1	1	0	NA
262459_at	At1g50400	Porin Family Protein	dC	91.39	7.35	58.72	5.16	1.56	1	1	1	0	1	NA
256542_at	At1g42550	Protein Involved in Actin Cytoskeleton Organization	G, dC, R	87.9667	10.1187	65.5	14.7107	1.657	0	1	0	0	0	0.038094
252053_at	At3g52400	Syntaxin-Like Protein SYNT4	dC	130.35	7.81	72.6	6.37	1.8	1	1	1	0	1	NA
251504_at	At3g59030	Transparent Testa 12 Protein (TT12) / Multidrug Transporter-Like Protein	dC, R	115.6	5.09	72.5	3.82	1.59	1	1	1	1	1	0.00155294
262797_at	At1g20840	Transporter-Related	G	42.1333	0.864741	40.1333	6.37739	1.283	1	1	1	0	1	NA
254291_at	At4g23010	UDP-Galactose Transporter-Related	G, dC, R	448.733	20.9168	225.667	32.8964	2.413	1	1	0	0	0	0.000807911
253663_at	At4g30160	Villin 4 (VLN4)	G	32.0333	0.470225	28.1667	0.99387	1.352	0	1	1	0	0	NA
263734_at	At1g60030	Xanthine/Uracil Permease Family Protein	G	56.3333	4.66238	52.0333	5.85159	1.31	0	1	1	1	1	NA
247678_at	At5g59520	Zinc Transporter (ZIP2)	dC	152.64	10.83	97.32	5.13	1.57	1	1	0	0	0	NA
Uncategorized
249789_at	At5g24340	3'-5' Exonuclease Domain-Containing Protein	G	39.2333	3.27736	32.3	2.83608	1.466	0	1	0	0	0	NA
258227_at	At3g15620	6-4 Photolyase (UVR3)	G	40.5	1.15326	38	3.80395	1.287	1	1	1	0	0	NA
265138_at	At1g51300	Acyl-Protein Thioesterase-Related	G, dC, R	356.933	25.3087	26.8	1.28582	15.78	0	1	1	0	0	2.93e-05
251919_at	At3g53800	Armadillo/Beta-Catenin Repeat Family Protein	R	17.7613	0.626104	7.61998	0.904715	2.33088	1	1	1	1	0	0.0095736
262092_at	At1g56150	Auxin-Responsive Family Protein	dC	85.43	20.82	35.33	6.3	2.42	0	1	0	0	0	NA
262703_at	At1g16510	Auxin-Responsive Family Protein	G	177.533	22.9421	146.033	6.60362	1.446	1	1	0	0	0	NA
258653_at	At3g09870	Auxin-Responsive Family Protein	G, dC, R	52.7667	9.08888	37.4667	8.85708	1.725	0	1	0	0	0	0.00782903
260427_at	At1g72430	Auxin-Responsive Protein-Related	G	42.2667	7.45527	31.8	7.53746	1.638	0	1	0	0	0	NA
263026_at	At1g24000	Bet V I Allergen Family Protein	dC, R	347.79	26.18	26.99	4.92	12.89	0	1	0	0	0	1.13e-05
259072_at	At3g11700	Beta-Ig-H3 Domain-Containing Protein / Fasciclin Domain-Containing Protein	G	204.367	12.6468	165.1	36.7074	1.535	1	1	1	0	0	NA
265636_at	At2g27480	Calcium-Binding EF Hand Family Protein	G, dC, R	71.3667	3.56667	59.5333	5.1174	1.44	0	0	1	1	0	0.00549807
248164_at	At5g54490	Calcium-Binding EF-Hand Protein	G	85.7667	10.6941	65.6	8.40773	1.575	1	1	1	0	1	NA
266371_at	At2g41410	Calmodulin	G	1234.67	106.985	1137.33	132.841	1.312	1	1	1	1	1	NA
247464_at	At5g62070	Calmodulin-Binding Family Protein	G	54.3667	1.52133	51.1667	6.82113	1.289	0	1	0	0	0	NA
265047_at	At1g51960	Calmodulin-Binding Family Protein	R	17.5228	0.489831	5.80227	0.0728425	3.01999	0	0	1	0	1	8.02e-05
250875_at	At5g04020	Calmodulin-Binding Protein-Related (PICBP)	G	83.1667	6.25309	68.4667	13.413	1.489	0	1	1	0	0	NA
252136_at	At3g50770	Calmodulin-Related Protein	G	53.5	13.7914	35.9333	2.77629	1.775	0	1	1	1	1	NA
261506_at	At1g71697	Choline Kinase	G	56.3333	4.2467	51.1333	8.48849	1.345	1	1	1	1	1	NA
257442_at	At2g28680	Cupin Family Protein	dC, R	423.45	43.82	46.12	8.21	9.18	1	1	0	1	1	0.000410037
261415_at	At1g07750	Cupin Family Protein	G, dC, R	902.4	64.9685	797.667	66.5559	1.361	1	1	0	1	1	0.0217746
245096_at	At2g40880	Cysteine Protease Inhibitor (FL3-27)	G	250.967	22.9402	174.567	17.4281	1.732	1	1	1	1	0	NA
266562_at	At2g23970	Defense-Related Protein	dC, R	270.96	17.38	47.21	5.32	5.74	1	1	0	0	1	2.93e-05
266920_at	At2g45750	Dehydration-Responsive Family Protein	dC, R	113.87	11.18	71.77	6.25	1.59	1	1	1	1	1	0.0298547
258172_at	At3g21620	Dehydration-Responsive Family Protein	dC, R	95.68	5.25	30.54	2.24	3.13	0	1	1	1	0	0.0252134
246908_at	At5g25610	Dehydration-Responsive Protein (RD22)	G, dC, R	680.133	38.4859	454.867	69.8151	1.823	0	1	1	1	1	0.00118844
247095_at	At5g66400	Dehydrin RAB18-Like Protein (RAB18)	dC	43.43	5.77	21.53	2.55	2.02	0	1	0	0	0	NA
252951_at	At4g38700	Disease Resistance-Responsive Family Protein	G, dC, R	226.967	33.46	34.1667	4.7754	8.04	0	1	0	0	0	7.29e-05
266897_at	At2g45820	DNA-Binding Protein	G	688.767	89.7251	602.933	32.1346	1.364	1	1	1	0	0	NA
257366_s_at	At2g03040	Emp24/Gp25l/P24 Family Protein	dC, R	267.35	25.24	27.99	4.44	9.55	1	1	0	1	0	0.000932385
256719_at	At2g34130	En/Spm Transposon Protein (MEE19)	dC, R	168.11	6.52	16.95	4.09	9.92	0	0	n.d.	n.d.	n.d.	8.89e-06
259852_at	At1g72280	Endoplasmic Reticulum Oxidoreductin 1 (ERO1) Family Protein	G, R	47.4667	4.30865	30.9	1.37961	1.839	1	1	1	0	1	0.0162012
247181_at	At5g65370	Epsin N-Terminal Homology (ENTH) Domain-Containing Protein	dC, R	45.88	5.72	23.34	1.65	1.97	1	1	0	0	0	0.0227959
255489_at	At4g02650	Epsin N-Terminal Homology (ENTH) Domain-Containing Protein	R	1119.21	242.194	12.1641	4.50759	92.0092	1	1	1	0	0	0.00154967
267138_s_at	At2g38210	Ethylene-Responsive Protein	G, dC, R	142.333	19.2016	30.5	1.37961	5.561	1	1	0	0	0	0.0202437
267541_at	At2g32750	Exostosin Family Protein	dC, R	73.54	5.94	35.38	2.95	2.08	0	1	0	0	1	0.000984637
261333_at	At1g44910	FF Domain-Containing Protein / WW Domain-Containing Protein	G	86.6333	6.75631	79.8	13.8868	1.333	1	1	1	1	1	NA
253956_at	At4g26700	Fimbrin-Like Protein (FIM1)	G	139.167	4.42129	115.067	13.4205	1.469	0	1	0	0	1	NA
263022_s_at	At1g23940	Gamma-Adaptin, Apoptosis Inhibitory Protein 5 (API5)-Related	G, dC, R	50.1	0.665833	37.7	1.80093	1.59	1	1	0	0	0	0.0495324
266969_at	At2g39540	Gibberellin-Regulated Family Protein	dC, R	227.82	18.93	39.7	4.72	5.74	1	1	1	1	1	0.0017196
246550_at	At5g14920	Gibberellin-Regulated Family Protein	G	950.133	119.016	615.7	34.4663	1.851	1	1	1	1	1	NA
253407_at	At4g32920	Glycine-Rich Protein	G	87.6667	4.42957	77.3667	3.87829	1.356	1	1	0	0	0	NA
245717_at	At5g33390	Glycine-Rich Protein	R	18.8713	1.29382	13.0016	0.396353	1.45146	0	0	0	0	0	0.0426621
257679_at	At3g20470	Glycine-Rich Protein	G, dC, R	266.167	18.5582	92.5667	8.89388	3.452	0	1	n.d.	n.d.	n.d.	0.000246831
254985_x_at	At4g10580	Gypsy-Like Retrotransposon	dC	89.59	5.15	60.36	3.65	1.48	1	1	n.d.	n.d.	n.d.	NA
250676_at	At5g06320	Harpin-Induced Family Protein, NDR1/HIN1-Like Protein 3	G	997.433	100.186	921.333	75.8397	1.304	1	1	0	0	0	NA
266316_at	At2g27080	Harpin-Induced Protein-Related	G	113.967	25.4858	65.3667	7.67014	2.104	0	1	1	0	1	NA
258791_at	At3g04720	Hevein-Like Protein (HEL)	dC, R	132.73	25.01	42.5	6.3	3.12	0	1	0	1	0	0.0089701
264894_at	At1g23040	Hydroxyproline-Rich Glycoprotein Family Protein	G, R	142.767	17.7492	104.467	18.8044	1.671	0	1	0	0	0	0.0344034
254041_at	At4g25830	Integral Membrane Family Protein	G, dC, R	276.8	25.2112	182.367	27.4018	1.846	0	1	0	0	1	0.00960444
247443_at	At5g62720	Integral Membrane HPP Family Protein	G	226.2	25.0205	167.167	19.6333	1.597	0	1	0	0	0	NA
257877_at	At3g17140	Invertase Inhibitor-Related	R	43.2011	6.26096	4.55876	0.0316043	9.47649	0	0	0	0	0	0.000487343
266590_at	At2g46240	IQ Domain-Containing Protein / BAG Domain-Containing Protein	G	44.1667	2.03005	42.0667	7.71715	1.286	1	1	0	0	0	NA
266989_at	At2g39330	Jacalin Lectin Family Protein	G	324.5	39.0578	253.367	42.5008	1.568	0	1	0	0	0	NA
262986_at	At1g23390	Kelch Repeat-Containing F-Box Family Protein	G	59.9	22.4509	27.8	4.53468	2.592	0	1	0	0	0	NA
253121_at	At4g35890	La Domain-Containing Protein	G, R	198.433	10.771	186.433	33.7586	1.309	1	1	0	1	1	0.0456131
245908_at	At5g09360	Laccase-Like Protein Laccase	dC	78.74	8.98	42.64	3.31	1.85	0	0	1	1	1	NA
266581_at	At2g46140	Late Embryogenesis Abundant Protein, LEA Protein	G	166.8	11.7219	146.267	15.7786	1.378	1	1	1	1	1	NA
262113_at	At1g02820	Late Embryogenis Abundant Protein	dC	96.84	12.81	39.09	3.35	2.48	1	1	0	0	0	NA
254089_at	At4g24800	MA3 Domain-Containing Protein	G	293.367	19.592	260.867	7.47715	1.343	1	1	1	0	1	NA
254387_at	At4g21850	Methionine Sulfoxide Reductase Domain-Containing Protein	dC, R	137.97	11.86	74.55	8.19	1.85	0	1	0	1	0	0.00797426
248434_at	At5g51440	Mitochondrial Heat Shock 22 Kd Protein	dC	65.47	11.59	32.77	4.72	2	1	0	1	1	1	NA
247116_at	At5g65970	Mlo Protein-Like	dC	52.72	4.26	30.66	3.22	1.72	0	0	0	1	0	NA
263020_at	At1g23880	NHL Repeat-Containing Protein	R	19.1701	1.27712	11.3066	0.97132	1.69547	1	1	0	0	1	0.0404903
248901_at	At5g46410	NLI Interacting Factor (NIF) Family Protein	G	85.8667	1.35442	78.8333	7.86243	1.306	0	1	0	1	0	NA
253839_at	At4g27890	Nuclear Movement Family Protein	G, dC, R	86.6667	12.2992	55.6	9.02792	1.891	1	1	1	1	1	0.0256068
246112_at	At5g20200	Nucleoporin-Related	G	53.8333	1.68259	49.4667	3.1866	1.304	1	1	0	0	0	NA
265733_at	At2g01190	Octicosapeptide/Phox/Bem1p (PB1) Domain-Containing Protein	G	63.2	4.95076	58.6667	7.6425	1.311	0	1	0	0	0	NA
257615_at	At3g26510	Octicosapeptide/Phox/Bem1p (PB1) Domain-Containing Protein	G	300.267	49.546	254.767	29.82	1.423	1	1	0	0	0	NA
246497_at	At5g16220	Octicosapeptide/Phox/Bem1p (PB1) Domain-Containing Protein	G	32.3	0.602771	30.3333	3.32282	1.29	1	1	0	0	0	NA
248926_at	At5g45880	Ole E I (Main Olive Allergen)-Like Protein	dC	188.48	16.59	105.29	21.23	1.79	1	1	1	1	1	NA
265951_at	At2g18500	Ovate Family Protein	G, R	101.6	2.11266	85.7667	9.49848	1.435	0	0	0	0	0	0.0132015
262046_at	At1g79960	Ovate Protein-Related	dC, R	128.83	10.98	67.72	3.26	1.9	0	0	0	0	0	0.0232474
262549_at	At1g31290	PAZ Domain-Containing Protein / Piwi Domain-Containing Protein	G, dC, R	106.8	9.38953	31.9333	3.83377	4.058	1	1	0	1	1	0.0007165
249990_at	At5g18540	Periplasmic Cytochrome C-Related	G	51.3	5.14198	39.5	2.36432	1.545	1	1	0	0	0	NA
264710_at	At1g09790	Phytochelatin Synthetase-Related	G, dC, R	119.867	3.62691	54.8333	7.46041	2.658	1	1	1	1	1	0.00203601
251514_at	At3g59260	Pirin	dC, R	243.69	13.34	30.91	5.61	7.88	0	0	0	0	0	1.56e-06
253655_at	At4g30070	Plant Defensin-Fusion Protein	dC, R	232.32	16.31	29.03	6.14	8	0	1	0	0	0	0.000522403
249560_at	At5g38330	Plant Defensin-Fusion Protein	dC, R	1625.31	97.8	42.86	14.15	37.92	0	0	0	0	0	0.00161325
256966_at	At3g13400	Pollen Specific Protein, Multicopper Oxidase	dC	126.49	11.61	72.99	13.75	1.73	1	1	0	0	1	NA
252253_at	At3g49300	Proline-Rich Family Protein	dC, R	888.46	107.46	42.24	10	21.03	0	1	0	0	0	0.000167568
249757_at	At5g24316	Proline-Rich Family Protein	R	2317.01	163.411	18.2199	10.9553	127.169	0	1	0	0	0	0.0048519
265411_at	At2g16630	Proline-Rich Family Protein	G, dC, R	252.633	7.53156	146.333	28.9888	2.127	1	1	0	0	0	0.00672672
266168_at	At2g38870	Protease Inhibitor	G, dC, R	125.4	15.1357	40.2	6.66858	3.658	0	1	0	1	1	0.00258376
253574_at	At4g31030	Proton Extrusion Protein-Related	G	50.4	1.34288	39.8667	2.6015	1.515	1	1	0	0	0	NA
265762_at	At2g01240	Reticulon Family Protein (RTNLB15)	dC, R	111.44	28.06	44.23	6.47	2.52	0	0	1	0	0	0.000723131
265920_s_at	At2g15120	Secretory Protein, Disease-Resistance Family Protein	dC, R	142.46	26.94	29.03	3.69	4.91	0	0	n.d.	n.d.	n.d.	0.000807911
264610_at	At1g04645	Self-Incompatibility Protein-Related	dC, R	1166.63	239.09	27.07	9.19	43.09	0	1	0	0	0	0.000299732
261271_at	At1g26795	Self-Incompatibility Protein-Related	dC, R	1083.25	44.14	41.7	11.22	25.98	1	1	0	0	0	0.000588565
257889_at	At3g17080	Self-Incompatibility Protein-Related	dC, R	483.64	20.43	29.63	5.82	16.32	0	0	0	0	0	3.43e-05
251606_at	At3g57840	Self-Incompatibility Protein-Related	dC, R	701.81	64.68	68.62	12.29	10.23	1	0	0	0	0	0.00109932
250325_s_at	At5g12060	Self-Incompatibility Protein-Related	dC, R	289.09	19.34	41.5	7.21	6.97	0	1	0	0	0	2.77e-06
265517_at	At2g06090	Self-Incompatibility Protein-Related	R	2340.79	89.4879	22.103	15.3608	105.904	1	1	0	0	0	0.00748251
247136_at	At5g66170	Senescence-Associated Family Protein	G, R	67.4667	6.57073	48.4667	8.80764	1.712	1	1	1	0	0	0.0292239
253632_at	At4g30430	Senescence-Associated Family Protein	G, dC, R	383.667	27.886	284.433	24.6065	1.624	1	1	1	1	1	0.0222597
253161_at	At4g35770	Senescence-Associated Protein SEN1	dC	94.23	15.67	42.5	4.54	2.22	0	1	1	0	0	NA
255536_at	At4g01575	Serine Protease Inhibitor, Kazal-Type Family Protein	G	160.5	8.4388	137.2	16.5425	1.419	1	1	0	0	0	NA
266169_at	At2g38900	Serine Protease Inhibitor, Potato Inhibitor I-Type Family Protein	G, dC, R	157.8	14.5418	45.4667	6.30141	4.217	1	1	0	0	0	0.0023174
245432_at	At4g17100	Serine Protease Protein -Related	R	248.129	9.40056	182.43	6.88054	1.36014	1	1	n.d.	n.d.	n.d.	0.0334633
265331_at	At2g18420	Similar To Gibberellin-Regulated Proteins	dC	99.73	15.75	24.63	4.96	4.05	0	0	1	1	1	NA
248607_at	At5g49480	Sodium-Responsive Calcium-Binding Protein (ACP1)	G	55.0333	2.97564	51.2667	11.0055	1.323	1	1	1	1	1	NA
256074_at	At1g18260	Suppressor Of Lin-12-Like Protein-Related / Sel-1 Protein-Related	G	295.067	4.80289	275.133	28.7194	1.297	1	1	0	0	0	NA
251584_at	At3g58620	Tetratricopeptide Repeat (TPR)-Containing Protein	G, dC, R	133.567	5.15439	113.267	13.635	1.433	0	1	0	0	1	0.0461679
265469_at	At2g37160	Transducin Family Protein / WD-40 Repeat Family Protein	G	85.5	14.0353	65.8333	5.50192	1.56	1	1	0	0	0	NA
255542_at	At4g01860	Transducin Family Protein / WD-40 Repeat Family Protein	R	19.7343	0.232786	14.6557	0.184455	1.34653	1	0	0	0	0	0.00561044
245529_at	At4g15570	Trna-Splicing Endonuclease Positive Effector-Related	G	36.3333	2.55365	33.2	3.42101	1.326	1	1	0	0	1	NA
260546_at	At2g43520	Trypsin Inhibitor	G	33.8	1.71561	30.8	0.776745	1.307	1	1	0	0	0	NA
262775_at	At1g13000	Unknown	dC	276.39	24.68	185.09	7.65	1.49	0	1	1	0	1	NA
260853_at	At1g21950	Unknown	dC	181.04	7.73	112.89	9.83	1.6	0	1	0	0	0	NA
260883_at	At1g29270	Unknown	dC	32.63	4.96	14.79	2.08	2.21	0	1	0	0	0	NA
263982_at	At2g42860	Unknown	dC	69.95	9.34	40.08	4.14	1.75	0	1	0	0	0	NA
256630_at	At3g28230	Unknown	dC	50.62	4.52	18.58	3.26	2.72	1	1	0	0	0	NA
254900_at	At4g11510	Unknown	dC	37.43	6.42	16.96	2.16	2.21	0	1	0	0	0	NA
254797_at	At4g13030	Unknown	dC	98.45	13.72	41.81	2.77	2.35	1	1	1	0	0	NA
251141_at	At5g01075	Unknown	dC	88.19	9.45	54.99	4.47	1.6	1	1	0	0	0	NA
246866_at	At5g25960	Unknown	dC	40.93	3.81	15.16	1.97	2.7	0	0	0	0	1	NA
248354_at	At5g52330	Unknown	dC	39.4	2.64	18.07	2.26	2.18	1	1	0	0	1	NA
251617_at	At3g58000	Unknown	dC	86.53	10.6	53.23	3.47	1.63	0	1	0	0	0	NA
249918_at	At5g19240	Unknown	dC	77.36	7.1	41.21	3.02	1.88	1	1	0	0	1	NA
245497_at	At4g16460	Unknown	dC	32.02	9.76	10.33	3.56	3.1	1	0	0	0	0	NA
254055_at	At4g25330	Unknown	dC	59.24	6.72	26.4	3.14	2.24	1	0	0	0	0	NA
260471_at	At1g11070	Unknown	dC	30.34	3.17	17.06	2	1.78	1	1	0	0	0	NA
267241_at	At2g02490	Unknown	dC	575.68	89.75	15.46	9.55	37.23	0	1	0	0	0	NA
263799_at	At2g24550	Unknown	dC	112.99	15.75	61.74	7.23	1.83	0	1	0	0	0	NA
254521_at	At5g44820	Unknown	dC	70.07	6.17	28.95	2.98	2.42	0	0	1	0	0	NA
261846_at	At1g11540	Unknown	dC, R	147.79	9.68	84.51	6.09	1.75	1	1	0	0	0	0.00464502
255908_s_at	At1g18010	Unknown	dC, R	126.46	9.31	57.33	4.51	2.21	1	1	0	0	0	3.83e-05
262503_at	At1g21670	Involved In Proteolysis And Peptidolysis	dC, R	88.39	6.66	50.96	3.55	1.73	0	1	0	0	0	0.0478981
264774_at	At1g22890	Unknown	dC, R	72.48	8.51	22.5	4.33	3.22	1	1	0	0	0	0.00602715
263027_at	At1g24010	Unknown	dC, R	134.64	8.43	27.82	3.54	4.84	0	1	0	0	0	0.00010622
265133_s_at	At1g51250	Unknown	dC, R	809.55	42.86	27.2	8.06	29.76	1	1	0	0	0	0.00953648
260151_at	At1g52910	Unknown	dC, R	284.26	16.1	118.03	8.67	2.41	1	1	1	1	1	0.000415059
259726_at	At1g60985	Unknown	dC, R	507.04	46.81	36.75	8.43	13.8	0	0	0	0	0	9.45e-05
260318_at	At1g63960	Unknown	dC, R	99.08	7.9	28.08	2.08	3.53	0	0	0	0	0	0.000345737
259944_at	At1g71470	Unknown	dC, R	98.85	5.14	39.55	2.5	2.5	1	0	0	0	0	0.0114116
261773_at	At1g76250	Unknown	dC, R	83.64	6.47	47.64	3.46	1.76	0	1	0	0	0	0.0238636
264297_at	At1g78710	Unknown	dC, R	183.03	23.17	72.21	6.76	2.53	0	1	1	0	1	6.86e-05
267218_at	At2g02515	Unknown	dC, R	1194.56	81.63	47.53	13.49	25.13	0	1	0	0	0	4.03e-06
265579_at	At2g20070	Unknown	dC, R	223.76	13.9	19.53	4.39	11.46	0	0	0	0	0	8.56e-05
257434_at	At2g21740	Unknown	dC, R	423.35	11.86	28.93	5.83	14.63	0	0	0	1	0	3.22e-06
267193_at	At2g30900	Unknown	dC, R	148.99	17.1	28.31	4.93	5.26	0	0	1	0	1	0.000717149
267503_at	At2g45600	Unknown	dC, R	101.52	7.39	53.26	5.06	1.91	1	1	0	0	1	0.011992
258798_at	At3g04540	Unknown	dC, R	2258.09	134.46	62.5	19.34	36.13	0	0	0	0	0	0.00294854
258739_s_at	At3g05770	Unknown	dC, R	51.43	2.83	24	2.11	2.14	1	0	0	0	0	0.000692155
256773_at	At3g13630	Unknown	dC, R	82.65	10.52	42.12	3.5	1.96	0	1	0	0	0	0.0456131
256600_at	At3g14850	Unknown	dC, R	416.99	23.28	41.31	4.25	10.09	0	1	1	0	1	0.00010622
258397_at	At3g15357	Unknown	dC, R	117.8	10.71	68.75	5.89	1.71	1	0	0	0	0	0.0459738
252753_at	At3g43500	Unknown	dC, R	180.16	11.9	25.96	3.52	6.94	0	0	0	0	0	6.02e-05
251607_at	At3g57850	Unknown	dC, R	326.97	48.08	14.38	2.15	22.74	0	0	0	0	0	0.000180146
251436_at	At3g59900	Unknown	dC, R	136.8	9.76	59.42	3.95	2.3	0	1	0	0	0	0.0089563
255207_at	At4g07515	Unknown	dC, R	299.04	17.92	13.63	3.42	21.94	0	0	0	0	0	0.000163692
255029_x_at	At4g09470	Unknown	dC, R	905.77	73.69	25.56	10.12	35.44	1	1	0	0	0	0.00124488
255804_at	At4g10220	Unknown	dC, R	606.69	49.24	42.77	4.56	14.19	0	1	0	0	0	7.5e-06
264461_s_at	At4g15050	Unknown	dC, R	73.88	9.41	22.05	2.82	3.35	0	1	0	0	0	1.97e-05
245424_at	At4g17505	Unknown	dC, R	439.14	39.6	45.22	6.74	9.71	0	0	0	0	1	1.6e-06
254692_at	At4g17860	Unknown	dC, R	157.6	14.25	33.32	4.14	4.73	0	0	0	0	0	0.00654472
254257_s_at	At4g23350	Unknown	dC, R	474.4	12.27	29.67	4.19	15.99	0	1	1	0	1	1.06e-05
253724_at	At4g29285	Unknown	dC, R	944.85	63.63	24.57	6.73	38.45	1	1	0	0	0	1.24e-05
253656_at	At4g30090	Unknown	dC, R	103.59	8.18	48.84	3.38	2.12	0	1	0	0	1	0.0452696
253401_at	At4g32870	Unknown	dC, R	231.82	21.93	52.09	3.89	4.45	0	1	0	0	0	0.000195329
253164_at	At4g35725	Unknown	dC, R	421.52	54.65	19.33	4.53	21.8	0	1	0	0	0	7.19e-06
251012_at	At5g02580	Unknown	dC, R	73.96	5.18	45.62	4.09	1.62	0	1	0	1	0	0.0395344
250871_at	At5g03930	Unknown	dC, R	147.14	7.26	21.76	3.86	6.76	1	1	0	0	0	0.000746342
246472_at	At5g17130	Unknown	dC, R	105.42	10.9	41.18	6.16	2.56	0	0	0	0	0	0.0219557
249855_at	At5g22970	Unknown	dC, R	1496.93	103.44	45.19	11.31	33.13	0	1	0	0	0	0.000471491
246859_at	At5g25950	Unknown	dC, R	183.02	6.7	17.67	3.05	10.36	0	1	0	0	1	3.39e-06
246641_s_at	At5g34885	Unknown	dC, R	930.27	38.28	40.59	14.29	22.92	0	0	0	0	0	1.97e-05
248892_at	At5g46300	Unknown	dC, R	183.5	6.66	6.83	2.49	26.87	0	1	0	0	0	0.000419086
248284_at	At5g52975	Unknown	dC, R	567.18	50	69.45	10.53	8.17	1	1	0	0	0	7.19e-06
247905_at	At5g57400	Unknown	dC, R	32.47	4.44	16.58	1.87	1.96	0	1	0	0	0	0.0040088
247245_at	At5g64720	Unknown	dC, R	493.19	31.8	20.94	3.66	23.55	0	0	0	1	0	2.46e-05
264342_at	At1g12080	Unknown	G	41.1	3.5171	32.0333	11.7424	1.625	1	1	0	0	0	NA
261205_at	At1g12790	DNA Binding Protein	G	41.4333	1.14649	38.6667	4.38571	1.292	1	1	0	0	0	NA
261790_at	At1g16000	Unknown	G	167.733	13.0488	150.3	19.4021	1.353	1	1	0	1	0	NA
261638_at	At1g49975	Unknown	G	56.2333	4.1297	49.8667	6.98148	1.37	1	1	0	0	0	NA
265142_at	At1g51360	Unknown	G	34.2	3.0271	28.0333	2.74307	1.468	1	1	0	0	0	NA
246410_at	At1g57760	Unknown	G	78.4	10.4462	67.5	5.53383	1.394	1	1	1	1	0	NA
265005_at	At1g61667	Unknown	G	42.9	1.47309	33.8667	3.67711	1.535	1	1	0	0	0	NA
260353_at	At1g69230	Unknown	G	82.9	1.35769	77.9667	14.7267	1.307	0	1	1	1	1	NA
259863_at	At1g72630	Unknown	G	34.5	2.19621	31.3333	2.46058	1.32	1	1	0	0	0	NA
259914_at	At1g72640	Unknown	G	30.9667	2.83862	27.8333	4.78133	1.362	0	1	0	0	0	NA
256455_at	At1g75190	Unknown	G	40.2333	4.4307	34.0333	2.78827	1.406	1	1	0	0	0	NA
262678_at	At1g75810	Unknown	G	119.2	12.2916	106.333	19.1256	1.372	1	1	0	0	0	NA
261726_at	At1g76270	Unknown	G	148.267	9.98371	136.6	17.4477	1.321	1	1	1	0	1	NA
262063_at	At1g80000	Unknown	G	42.1	4.47921	34	3.78021	1.495	1	1	0	0	1	NA
255666_at	At4g00390	Unknown	G	69.8667	10.259	60.4	10.3002	1.41	1	0	0	0	0	NA
252946_at	At4g39235	Unknown	G	51.6	2.74651	46.3333	5.1174	1.346	1	1	1	1	1	NA
266525_at	At2g16970	Unknown	G	81.7	5.24436	46	0.416333	2.114	1	1	0	0	0	NA
266685_at	At2g19710	Unknown	G	35.5333	1.1893	30.2	2.75378	1.421	1	1	0	0	1	NA
264024_at	At2g21180	Unknown	G	172.233	8.53587	153.3	16.9488	1.351	0	1	0	0	0	NA
264022_at	At2g21185	Unknown	G	446.567	50.3737	351.233	43.6027	1.537	0	1	0	0	0	NA
265900_at	At2g25730	Unknown	G	169.533	8.44143	148.8	4.68935	1.352	1	1	0	0	0	NA
267199_at	At2g30990	Unknown	G	171.867	12.2347	162.833	27.601	1.296	0	1	0	0	0	NA
266640_at	At2g35585	Unknown	G	37.3333	1.02686	32.1	2.66271	1.402	0	1	1	0	0	NA
263981_at	At2g42870	Unknown	G	34.6667	1.38604	27.2333	1.65764	1.5	0	1	0	0	0	NA
266874_at	At2g44760	Unknown	G	75.4	4.14286	68.9667	10.22	1.33	1	1	1	0	0	NA
259267_at	At3g01130	Unknown	G	210.833	25.6698	180.7	14.9813	1.4	1	1	0	0	0	NA
259118_at	At3g01310	Unknown	G	281.567	17.3576	244.7	11.5884	1.375	1	1	1	0	0	NA
258609_at	At3g02910	Unknown	G	460.7	30.2943	417.067	35.4341	1.325	1	1	0	0	0	NA
258845_at	At3g03150	Unknown	G	645.267	61.9175	569.133	26.5752	1.354	0	1	0	0	0	NA
257532_at	At3g04700	Unknown	G	29.7333	3.20642	26.9333	4.68556	1.345	1	1	0	0	1	NA
259160_at	At3g05410	Unknown	G	42.2	4.73533	31.2333	7.12609	1.668	1	1	0	0	0	NA
258402_at	At3g15450	Unknown	G	2899.33	352.435	2484.33	136.133	1.396	1	1	0	1	1	NA
258225_at	At3g15630	Unknown	G	651.5	119.097	470.267	59.1315	1.634	1	1	0	0	0	NA
256698_at	At3g20680	Unknown	G	57.4667	5.5261	50.0667	4.76457	1.383	0	1	0	0	0	NA
245319_at	At4g16146	Unknown	G	60.5333	5.23874	40.8	3.06649	1.742	1	1	1	0	1	NA
254612_at	At4g19100	Unknown	G	98.1	5.50757	78.4	8.26559	1.514	0	1	0	0	0	NA
253848_at	At4g28020	Unknown	G	77.1333	6.21298	71.2	13.4005	1.327	1	1	0	0	0	NA
253825_at	At4g28025	Unknown	G	144.867	14.3362	136.2	15.901	1.285	1	1	1	0	0	NA
253421_at	At4g32340	Unknown	G	45.1667	3.12641	33.4667	6.70555	1.601	0	1	0	0	1	NA
253322_at	At4g33980	Unknown	G	108.933	24.9301	63.5333	9.14336	1.987	1	1	0	0	0	NA
253145_at	At4g35560	Unknown	G	39.0333	3.99847	33.3333	4.87385	1.43	1	1	1	0	0	NA
252866_at	At4g39840	Unknown	G	71.1667	2.08513	66.3	11.0238	1.313	0	1	0	0	0	NA
251039_at	At5g02020	Unknown	G	97.1333	7.05604	78.1	6.40104	1.495	1	1	0	0	0	NA
251035_at	At5g02220	Unknown	G	43.2	4.74798	31.3333	6.86278	1.699	1	1	0	0	0	NA
250777_at	At5g05440	Unknown	G	43.7333	7.02527	29.2667	4.80359	1.825	0	1	1	0	1	NA
250301_at	At5g11970	Unknown	G	46.8333	3.03333	41.7333	5.57145	1.355	0	1	0	1	0	NA
250232_at	At5g13950	Unknown	G	54.8	0.321455	51.9667	5.46941	1.277	1	1	0	0	1	NA
250028_at	At5g18130	Unknown	G	104.833	2.42235	76.1667	5.60724	1.646	0	1	0	0	0	NA
249919_at	At5g19250	Unknown	G	233.633	10.5208	221.033	47.882	1.307	0	1	0	0	1	NA
249941_at	At5g22270	Unknown	G	233.067	5.68311	196.967	11.9122	1.422	1	1	0	0	0	NA
249776_at	At5g24170	Unknown	G	81.4667	7.64991	72.5	9.31146	1.36	1	1	0	0	1	NA
249237_at	At5g42050	Unknown	G	421.833	50.1701	375.267	39.6649	1.359	0	1	1	1	1	NA
248766_at	At5g47580	Unknown	G	39.7333	1.71302	38	5.3351	1.277	1	1	0	0	0	NA
247882_at	At5g57785	Unknown	G	128.067	14.5325	103	4.20991	1.476	0	1	0	0	0	NA
247466_at	At5g62090	Unknown	G	190.8	9.35539	179.533	8.5261	1.275	0	1	0	0	1	NA
247293_at	At5g64510	Unknown	G	68.6333	4.86701	51.4667	8.02544	1.619	1	1	1	1	0	NA
247208_at	At5g64870	Unknown	G	501.5	67.2042	406.9	19.8683	1.473	1	1	0	0	0	NA
251660_at	At3g57160	Unknown	G, dC, R	51.4	2.99388	29.9	5.08167	2.076	1	1	0	0	0	0.00176445
254761_at	At4g13195	Unknown	G, dC	45.3	3.05669	36.5333	2.07311	1.482	0	1	0	0	0	NA
254201_at	At4g24130	Unknown	G, dC	261.167	11.9561	230.5	30.9888	1.378	0	1	1	1	0	NA
249752_at	At5g24660	Unknown	G, dC	130.867	6.29453	88.8333	18.0172	1.797	1	1	0	0	0	NA
265674_at	At2g32190	Unknown	G, dC, R	279.03	30.04	74.12	6.48	3.76	0	1	0	1	1	0.00136144
265670_s_at	At2g32210	Unknown	G, dC, R	301.14	30.11	83.75	3.54	3.6	0	1	0	1	1	0.00193109
262599_at	At1g15350	Unknown	G, dC, R	54.2	3.25781	34.9667	3.24054	1.85	1	1	1	0	0	0.00599098
264590_at	At2g17710	Unknown	G, dC, R	474.3	32.7528	214.3	27.9316	2.685	0	1	0	0	0	0.00611132
263535_at	At2g24970	Unknown	G, dC, R	96.5667	8.26747	69.6	4.48367	1.661	1	1	0	0	0	0.0263493
266364_at	At2g41230	Unknown	G, dC, R	310	15.5039	151.833	18.4882	2.475	0	1	0	0	0	0.00136593
267230_at	At2g44080	Unknown	G, dC, R	279.367	22.3647	96.5333	15.7262	3.527	1	1	0	0	0	0.00012732
266738_at	At2g47010	Unknown	G, dC, R	101	2.42693	68.3667	13.343	1.816	1	1	0	0	0	0.00539923
256799_at	At3g18560	Unknown	G, dC, R	154.133	8.11508	92.5667	18.7795	2.05	0	1	0	0	0	0.013055
253874_at	At4g27450	Unknown	G, dC, R	278.7	54.7999	113.267	10.3773	2.894	1	1	0	1	1	0.00511454
251010_at	At5g02550	Unknown	G, dC, R	659.267	65.5462	469.767	35.4819	1.686	0	1	0	0	0	0.0120293
248784_at	At5g47380	Unknown	G, dC, R	72.0667	2.32116	55.7333	6.53002	1.567	0	1	0	0	0	0.0161432
261558_at	At1g01770	Unknown	G, R	89.8333	7.84481	77.0333	15.18	1.429	1	1	0	0	1	0.00230958
266474_at	At2g31110	Unknown	G, R	648.6	24.9183	586.3	71.0221	1.341	1	1	1	0	1	0.0200908
255962_at	At1g22335	Unknown	G, R	84.7667	2.61173	56.8667	2.44767	1.774	0	1	0	0	0	0.0248584
245638_s_at	At1g24996	Unknown	G, R	45.4667	2.83451	32.9	4.71204	1.655	1	1	0	0	0	0.0362425
262558_at	At1g31335	Unknown	G, R	177.067	1.56454	164.7	9.53222	1.289	0	1	0	0	0	0.028215
261313_at	At1g52970	Unknown	G, R	1414.67	73.3901	27.9333	11.76	6.79	0	0	0	0	0	0.00406258
261948_at	At1g64680	Unknown	G, R	79.6667	3.32081	64.4667	7.10876	1.495	0	1	0	0	0	0.0242775
263772_at	At2g06255	Unknown	G, R	31	2.25906	27.6667	2.81089	1.35	1	1	0	0	0	0.0106321
245486_x_at	At4g16240	Unknown	G, R	80.9	9.87725	48.5333	2.74793	1.993	0	1	0	0	0	0.0251302
247488_at	At5g61820	Unknown	G, R	187.367	12.9328	177.7	19.9382	1.277	1	1	1	0	0	0.0213472
250515_at	At5g09570	Unknown	G, R	147.8	1.20554	113.233	4.71887	1.559	1	1	1	1	1	0.014897
250844_at	At5g04470	Unknown	G, R	66.3667	5.9308	43.1667	5.19433	1.859	0	1	0	0	0	0.0114116
253173_at	At4g35110	Unknown	G, R	74.8667	1.08372	55.3667	9.69284	1.659	0	1	0	0	0	0.0122287
245200_at	At1g67850	Unknown	R	72.5447	1.86211	43.6011	2.21611	1.66383	1	1	1	0	1	0.00657917
245677_at	At1g56660	Unknown	R	72.1194	2.19275	46.8348	1.92748	1.53987	1	1	0	0	0	0.00853894
249179_at	At5g42955	Unknown	R	1627.89	78.0908	26.2078	16.3881	62.1146	0	0	0	0	0	0.00746239
249736_at	At5g24460	Unknown	R	53.8706	3.92906	34.5327	2.17795	1.55999	1	1	0	0	0	0.0457801
249837_at	At5g23480	Unknown	R	76.6604	11.7141	30.185	2.84297	2.53968	1	1	0	0	0	0.0255342
251535_at	At3g58540	Unknown	R	39.4547	1.78804	24.6032	1.25499	1.60364	1	1	0	0	0	0.0144565
251698_at	At3g56610	Unknown	R	3527.66	206.855	34.515	20.5646	102.207	1	0	0	0	0	0.0044351
253654_at	At4g30060	Unknown	R	38.7322	1.12195	29.8638	1.11485	1.29696	1	0	1	0	1	0.0425522
255950_at	At1g22110	Unknown	R	17.4012	1.68752	8.07597	0.0698341	2.15469	1	1	0	0	0	0.0080588
256217_at	At1g56320	Unknown	R	8.1089	0.140813	5.87248	0.0614539	1.38083	1	1	0	0	0	0.00483659
256599_at	At3g14760	Unknown	R	13.6402	0.115836	10.6437	0.387305	1.28153	0	1	0	0	0	0.0285229
256743_at	At3g29370	Unknown	R	85.773	8.44816	48.4182	2.62832	1.7715	0	1	0	0	0	0.0349716
257074_at	At3g19660	Unknown	R	19.3391	0.176656	10.7275	0.29666	1.80276	0	1	0	0	0	0.000791965
258130_at	At3g24510	Unknown	R	5963.89	119.928	45.6168	30.7779	130.739	1	1	0	0	0	0.00582217
259490_at	At1g15800	Unknown	R	131.561	2.67923	93.9074	3.88666	1.40096	1	1	0	0	0	0.0156316
263518_at	At2g21655	Unknown	R	2489.16	178.32	9.59277	3.70588	259.483	0	0	0	0	0	0.000482846
263713_at	At2g20595	Unknown	R	4149.34	308.669	38.6636	28.539	107.319	0	0	0	0	0	0.00960444
260942_s_at	At1g45190	Unknown	R	6574.16	403.175	35.3555	24.0601	185.945	0	0	0	0	0	0.004854
249157_at	At5g43510	Unknown	R	1805.55	223.487	33.0331	14.1746	54.6588	0	1	0	0	0	0.00260424
257468_at	At1g47470	Unknown	R	2403.69	120.791	36.2824	16.2579	66.2494	0	0	0	0	0	0.00220879
245928_s_at	At5g24780	Vegetative Storage Protein 1 (VSP1)	G, dC, R	761.633	7.55123	333.167	14.5465	2.698	0	1	1	0	1	0.011879
247230_at	At5g65170	VQ Motif-Containing Protein	dC, R	77.9	7.26	45.13	3.88	1.73	0	1	0	0	0	0.0308424
251179_at	At3g63460	WD-40 Repeat Family Protein	G	107.5	9.98516	92.1333	9.44481	1.403	1	1	1	0	1	NA
266121_at	At2g02160	Zinc Finger (CCCH-Type) Family Protein	G	196.367	10.6412	184.533	27.5696	1.301	1	1	0	0	1	NA
aG=GeneSpring; dC=dCHIP; R=gcRMA (refer to the Additional data file 10 for details)
bSE= standard-error of the corresponding mean (wild-type (WT) or coa mutant) signal intensities
cGenes that exhibited a greater than 1.28-fold change (FC) in their wild-type signal values from the corresponding values from mutants that lacked an embryo sac (P < 0.1)
d0 = absent; and 1 = present in Arabidopsis transcriptomes of pollen (unicellular to mature) and immature siliques with globular embryo. See Additional data file 9 for references.
eAppropriate scores were assigned if an Arabidopsis gene is similar (=1) or not (=0), to maize and wheat ESTs by BLAST analysis at an e-value of 10-8. A total of 10,747 embryo sac (ES) ESTs, 5,925 egg cell ESTs, and 15,677 ESTs from central cell (CC) and immature endosperm (EN) cells (1-6 DAP) were used in BLAST analysis. Refer to Additional data file 8 for details on the ESTs used
fFalse Discovery Rate (calculated using RMA)
NDNot determined
NANot applicable
