# Supplementary material for: Genetic subtraction profiling identifies genes essential for Arabidopsis reproduction and reveals interaction between the female gametophyte and the maternal sporophyte
Source: Genome Biol. 2007 Oct 3;8(10):R204. doi: 10.1186/gb-2007-8-10-r204 (PMC2246279; doi:10.1186/gb-2007-8-10-r204)
Supplement: Additional data file 5 — Presented is a list of those genes that were found to be over-expressed in the carpel and ovule tissues of coa and spl in the absence of an embryo sac. [file gb-2007-8-10-r204-S5.xls]

## Sheet: maternal gain-of-expression
Additional data file 5. List of genes that were found over-expressed in the maternal carpel and ovular tissues of coatlique and sporocyteless in the absence of a functional embryo-sac
Probe ID	Gene ID	Gene Description	Mutant	Analysisa	Mutant Signal	SE (Mutant)b	WT Signal	SE (WT)b	Fold Changec	FDRd
Transcriptional Regulation
258434_at	At3g16770	AP2 Domain-Containing Protein RAP2.3 (RAP2.3)	coa	G, dC, R	467	30.0457	110	9.24139	4.431	0.0105822
247041_at	At5g67180	AP2 Domain-Containing Transcription Factor	spl	dC, R	180.07	18.58	88.12	8.08	2.04	0.0179098
253259_at	At4g34410	AP2 Domain-Containing Transcription Factor	spl	R	64.7699	2.75545	18.4106	4.14619	3.66636	0.0150026
245640_at	At1g25330	Basic Helix-Loop-Helix (bHLH) Family Protein	spl	G, dC, R	510.367	33.0868	87.3333	9.52634	4.858	0.000508314
267628_at	At2g42280	Basic Helix-Loop-Helix (bHLH) Family Protein	spl	R	217.608	11.0462	75.1323	2.27591	2.89633	0.000461494
259417_at	At1g02340	Basic Helix-Loop-Helix (bHLH) Family Protein (bHLH026)	spl	R	26.6708	2.49752	7.51637	1.45629	3.54836	0.0215225
262137_at	At1g77920	bZIP Family Transcription Factor	spl	R	132.581	14.0501	41.8909	1.46547	3.1649	0.0024875
253245_at	At4g34590	bZIP Transcription Factor Family Protein	spl	G, dC, R	1008.17	107.349	389.133	10.3128	2.14	0.00163118
245925_at	At5g28770	bZIP Transcription Factor Family Protein	coa	R	234.907	35.3623	105.975	5.26687	2.21663	0.0467069
254452_at	At4g21100	Damaged DNA Binding Protein 1 B (DDB1B)	coa	dC, R	197.86	21.09	67.71	8.31	2.92	0.00188363
258018_at	At3g19500	Ethylene-Responsive Protein	spl	R	74.9996	3.60676	36.2781	2.43389	2.06735	0.00543233
253249_at	At4g34680	GATA Transcription Factor 3	spl	R	224.485	21.9573	116.574	4.92209	2.10467	0.00869743
260632_at	At1g62360	Homeobox Protein SHOOT MERISTEMLESS (STM)	spl	dC, R	152.16	13.07	40.66	3.57	3.74	0.00611132
256452_at	At1g75240	Homeobox Zinc Finger	spl	R	1114.68	72.1535	556.407	12.4715	2.00335	0.00347009
251272_at	At3g61890	Homeobox-Leucine Zipper Protein 12 (HB-12)	spl	dC, R	45.16	6.21	17.66	4.37	2.56	0.007465
259165_at	At3g01470	Homeobox-Leucine Zipper Protein 5 (HAT5)	spl	G, dC, R	94.9667	16.3937	35.5333	2.2908	2.191	0.0132074
266327_at	At2g46680	Homeobox-Leucine Zipper Protein 7 (HB-7)	spl	G, dC, R	267.567	15.2937	98.6333	10.7254	2.271	0.00105366
248954_at	At5g45420	MYB Family Transcription Factor	coa	R	32.446	3.4068	12.0904	0.504401	2.68363	0.0183503
263549_at	At2g21650	MYB Family Transcription Factor	spl	G, dC, R	1318	142.83	185.133	15.8026	5.871	8.78e-05
245126_at	At2g47460	MYB Family Transcription Factor (MYB12)	spl	G, R	75.5333	11.3914	30.2	2.57941	2.043	0.043686
249349_at	At5g40350	MYB Family Transcription Factor (MYB24)	spl	dC, R	58.96	3.89	22	3.45	2.68	0.000608976
257220_at, 258237_at	At3g27810	MYB Family Transcription Factor (MYB3) (MYB21)	spl	G, dC, R	667.933	102.278	134.033	6.49778	4.089	2.32e-05
252958_at	At4g38620	MYB Family Transcription Factor (MYB4)	coa	G	680.733	40.5985	309.967	11.6104	2.285	NA
250051_at	At5g17800	MYB Family Transcription Factor (MYB56)	spl	R	123.312	6.11459	59.7068	7.72281	2.04948	0.0243241
259187_at	At3g01530	MYB Family Transcription Factor (MYB57)	coa	G	208.967	80.9065	82.2667	8.46745	2.653	NA
			spl	R	38.0769	6.97765	10.6666	1.18472	3.56972	0.0223886
255675_at	At4g00480	MYC-Related Transcription Factor (MYC1)	spl	R	31.8915	2.41262	12.8329	2.08822	2.48513	0.0269739
255794_at	At2g33480	No Apical Meristem (NAM) Family Protein	coa	G	126.333	19.7267	46.1667	3.74002	2.238	NA
			spl	G, R	442.401	17.7606	194.223	13.2808	2.2778	0.00311242
248855_at	At5g46590	No Apical Meristem (NAM) Family Protein	spl	G, dC, R	72.5667	10.7713	21.7333	4.79038	2.714	0.0220098
264101_at	At1g79000	p300/CBP Acetyltransferase-Related Protein 2 (PCAT2)	coa	G, R	228.2	23.8127	83.3333	8.36746	2.845	0.00289063
252173_at	At3g50650	Scarecrow-Like Transcription Factor 7 (SCL7)	spl	G, dC, R	124.633	16.7153	38.4	3.78197	2.658	0.0015041
264489_at	At1g27370	Squamosa Promoter-Binding Protein-Like 10 (SPL10)	spl	R	134.022	14.0578	59.4044	1.78216	2.2561	0.00855672
264444_at	At1g27360	Squamosa Promoter-Binding Protein-Like 11 (SPL11)	spl	R	104.842	17.1147	33.5124	2.03154	3.12846	0.0118582
249144_at	At5g43270	Squamosa Promoter-Binding Protein-Like 2 (SPL2)	coa	R	452.108	30.2871	156.765	16.8744	2.88399	0.0167845
257051_at	At3g15270	Squamosa Promoter-Binding Protein-Like 5 (SPL5)	spl	dC, R	184.15	13.47	61.09	9.6	3.01	0.00561044
267639_at	At2g42200	Squamosa Promoter-Binding Protein-Like 9 (SPL9)	spl	R	38.3254	7.48683	12.8653	1.19354	2.97898	0.0272442
254955_at	At4g10920	Transcriptional Coactivator P15 (PC4) Family Protein (KELP)	coa	G	260.1	34.9516	82.4	18.6518	3.291	0.0362684
257930_at	At3g17010	Transcriptional Factor B3 Family Protein	spl	R	15.7756	0.682941	5.98397	0.140545	2.63631	0.000415059
263092_at	At2g16210	Transcriptional Factor B3 Family Protein	coa	R	59.2214	9.44439	17.8197	3.52243	3.32336	0.0496779
255805_at	At4g10240	Zinc Finger (B-Box Type) Family Protein	spl	R	29.5127	4.77908	11.6381	0.590279	2.53586	0.0242775
257915_at	At3g23130	Zinc Finger (C2H2 Type) Family / Superman Protein (SUP)	spl	G, dC, R	211.367	14.6321	78.9	8.92263	2.236	0.0232828
249882_at	At5g22890	Zinc Finger (C2H2 Type) Family Protein	spl	R	66.1305	3.36563	7.75314	0.886822	8.16726	0.000508314
265878_at	At2g42410	Zinc Finger (C2H2 Type) Family Protein	spl	R	97.5555	11.1222	24.4124	2.40243	3.99614	0.00389213
265249_at	At2g01940	Zinc Finger (C2H2 Type) Family Protein	spl	dC, R	138.76	18.54	43.68	3.87	3.18	0.029476
259386_at	At1g13400	Zinc Finger (C2H2 Type) Family Protein, NUBBIN / JAGGED LIKE	spl	dC	60.41	4.8	13.75	1.87	4.39	NA
251592_at	At3g57670	Zinc Finger (C2H2 Type) Protein (WIP2)	spl	R	50.1213	8.21946	15.5094	0.506238	3.56392	0.00786021
Core Signalling Pathways
263664_at	At1g04250	Auxin-Responsive Protein (IAA17) (AXR3)	spl	G, dC, R	224.367	41.5432	80.9667	6.28499	2.261	0.00441615
257769_at	At3g23050	Auxin-Responsive Protein (IAA7)	spl	R	177.547	10.0579	78.8253	4.36555	2.25241	0.00327495
246922_at	At5g25110	CBL-Interacting Protein Kinase 25 (CIPK25)	coa	R	14.7356	1.84466	6.65406	0.134692	2.21453	0.0362927
258028_at	At3g27473	DC1 Domain-Containing Protein	coa	dC, R	107.17	6.91	18.59	8.32	5.76	0.000342432
249245_at	At5g42280	DC1 Domain-Containing Protein	coa	R	29.0407	2.01902	4.28559	0.0178931	6.77635	0.000403437
255484_at	At4g02540	DC1 Domain-Containing Protein	coa	G, R	389.7	27.1512	74.3333	11.7448	5.462	0.00209062
261150_at	At1g19640	Jasmonic Acid Carboxyl Methyltransferase (JMT)	spl	G	72.7	21.7215	24	6.10246	2.409	NA
260179_at	At1g70690	Kinase-Related	coa	R	20.7444	2.65524	6.67579	1.12102	3.10741	0.0382887
251778_at	At3g55660	KPP-like Family, Kinase Partner Protein	coa	G	380.133	2.0955	189.567	17.168	2.09	0.0409659
265467_at	At2g37050	Leucine-Rich Repeat / Protein Kinase Family Protein	coa	G	1055.77	100.959	483.967	17.9277	2.273	NA
260041_at	At1g68780	Leucine-Rich Repeat Family Protein	spl	G, R	97.6333	23.1585	38.5333	3.69203	2.039	0.0430685
250277_at	At5g12940	Leucine-Rich Repeat Family Protein	spl	R	26.4011	0.603188	11.2005	1.76663	2.39864	0.0298547
252703_at	At3g43740	Leucine-Rich Repeat Family Protein	coa	dC, R	348.51	15.65	84.39	14.85	4.13	0.000342432
258409_at	At3g17640	Leucine-Rich Repeat Family Protein	spl	R	9.78834	0.808344	4.28156	0.11336	2.28617	0.00467593
266682_at	At2g19780	Leucine-Rich Repeat Family Protein	spl	R	55.1937	0.817464	21.3338	0.36264	2.58715	8.91e-05
250820_at	At5g05160	Leucine-Rich Repeat Transmembrane Protein Kinase	spl	R	67.8171	3.89639	32.9525	4.69556	2.05802	0.0425522
260494_at	At2g41820	Leucine-Rich Repeat Transmembrane Protein Kinase	spl	G, R	59.3333	10.4565	20.6333	2.22136	2.335	0.0211346
263913_at	At2g36570	Leucine-Rich Repeat Transmembrane Protein Kinase	coa	G	1641.33	90.6391	670.9	21.9721	2.553	NA
255719_at	At1g32080	Membrane Protein	spl	R	29.3433	3.47992	11.9745	1.55138	2.45047	0.0371062
248674_at	At5g48800	Phototropic-Responsive NPH3 Family Protein	spl	dC, R	66.9	6.45	31.23	2.91	2.14	0.00011664
265575_at	At2g14260	Proline Iminopeptidase	coa	G	905.433	99.2674	318.033	36.0522	2.965	NA
259163_at	At3g01490	Protein Kinase	spl	R	99.4433	10.159	37.8937	3.63519	2.62427	0.009952
253264_at	At4g33950	Protein Kinase, Abscisic Acid-Activated	spl	R	118.561	9.95015	45.2892	4.46936	2.70445	0.00834917
245194_at	At1g67820	Protein Phosphatase 2C	spl	R	100.415	1.93363	46.2337	1.67472	2.19609	0.000541697
258901_at	At3g05640	Protein Phosphatase 2C	spl	R	34.269	0.928203	15.7995	1.44242	2.169	0.00611755
245386_at	At4g14010	Rapid Alkalinization Factor (RALF) Family Protein	coa	R	235.01	1.14	109.93	5.56	2.14	0.00339379
			spl	R	103.556	5.14108	39.4063	4.44467	2.62791	0.00668451
245334_at	At4g15800	Rapid Alkalinization Factor (RALF) Family Protein	coa	G	673.367	25.7821	321.5	21.3556	2.182	0.044742
258652_at	At3g09910	Ras-Related GTP-Binding Protein	spl	R	152.543	5.99412	65.4882	10.3157	2.32933	0.0305848
252872_at	At4g40010	Serine/Threonine Protein Kinase	spl	G, dC, R	220.2	20.1477	64.1667	3.95699	2.851	0.000815886
256485_at	At1g31440	SH3 Domain Containing Protein Involved in Signal Transduction	coa	G	550.9	8.75842	285.9	8.80076	2.009	NA
252374_at	At3g48100	Two-Component Response Regulator 5 (ARR5)	spl	R	18.5331	2.1784	7.62955	0.623832	2.71399	0.00743751
247406_at	At5g62920	Two-Component Responsive Regulator (ARR6)	spl	dC, R	97.99	18.9	48.41	7.53	2.02	0.0215583
263236_at	At1g10470	Two-Component Responsive Regulator 4 (ARR4)	spl	G, R	133.133	21.433	50.6667	3.30773	2.152	0.00356513
259466_at	At1g19050	Two-Component Responsive Regulator 7 (ARR7)	spl	G, dC, R	81.7333	14.3752	24.0667	1.88886	2.767	0.00629568
253500_at	At4g31920	Two-Component Responsive Regulator Family Protein	spl	R	74.2608	5.47089	35.4357	3.8449	2.13266	0.0219557
247093_at	At5g66350	Zinc Finger Protein, Similar to LRP1 (SHI)	spl	R	250.402	6.72178	128.232	11.3186	2.00251	0.00873224
253084_at	At4g36260	Zinc Finger Protein, Similar to LRP1 (STY2)	spl	R	56.8414	1.27148	20.1404	2.033	2.77232	0.00330309
Cell Cycle; DNA and Chromosome Dynamics
252100_at	At3g51110	Crooked Neck Protein, Cell Cycle Protein	coa	R	44.4459	3.31677	21.9299	2.77391	2.02673	0.0479323
246735_at	At5g27670	Histone H2A	coa	G, dC, R	1588	70.7036	752.3	85.4991	2.198	0.0496779
252180_at	At3g50630	Kip-Related Protein 2 (KRP2) / Cyclin-Dependent Kinase Inhibitor 2 (ICK2)	spl	G, dC, R	330.033	32.2375	94.5	13.261	2.9	0.00107669
247955_at	At5g56950	Nucleosome Assembly Protein (NAP)	coa	G	356	43.4159	178.533	5.1969	2.079	NA
RNA Synthesis and Modification
256293_at	At1g69440	ARGONOUTE 7 (AGO7) / ZIPPY, miRNA Mediated Gene Silencing	spl	G	60.7667	13.9735	23.7	3.00721	2.097	NA
256422_at	At1g33520	KOW domain- and G-patch domain-containing protein	coa	G	207.667	14.3063	102.033	12.7124	2.124	NA
264591_at	At2g17670	Pentatricopeptide (PPR) Repeat-Containing Protein	coa	G	369.8	33.9071	185.033	23.2924	2.089	0.0294916
260465_at	At1g10910	Pentatricopeptide (PPR) Repeat-Containing Protein	coa	G, dC	265.867	32.8094	131.6	28.5407	2.104	NA
246478_at	At5g15980	Pentatricopeptide (PPR) Repeat-Containing Protein	coa	G	576.667	41.2198	169.033	8.81842	3.557	NA
255458_at	At4g02840	Small nuclear riboprotein Sm-D1-like protein	coa	G	1458.33	37.8124	675.333	52.609	2.252	NA
267627_at	At2g42270	U5 Small Nuclear Ribonucleoprotein Helicase	coa	dC	127.85	8.38	61.31	8.1	2.09	NA
Protein Synthesis and Modification
260503_at	At1g47250	20S Proteasome Alpha Subunit F2 (PAF2) (PRC2B) (PRS1)	coa	G	1074.23	96.9754	506.2	40.1937	2.215	0.00986176
249331_at	At5g40950	50S Ribosomal Protein L27, Chloroplast (RPL27)	coa	G	2695.67	183.127	1208.67	100.177	2.33	0.045969
263372_at	At2g20450	60S Ribosomal Protein L14 (RPL14A)	coa	G	2625.33	311.439	1341.67	141.598	2.041	NA
266369_at	At2g41370	BTB/POZ Domain-Containing Protein	spl	R	8.39331	1.15429	3.7763	0.0315127	2.22263	0.0288741
259884_at	At1g76390	Armadillo/Beta-Catenin Repeat Family Protein	spl	R	59.96	10.1306	21.609	2.19468	2.77477	0.0394807
252692_at	At3g43960	Cysteine Proteinase, Proteolysis	coa	G, dC, R	1467.33	74.1717	348.767	35.6782	4.381	0.00305188
246250_at	At4g36880	Cysteine Proteinase, Proteolysis	spl	G, dC, R	83.1333	17.7458	25.6333	0.366667	2.627	0.0201328
264156_at	At1g65280	DNAJ Heat Shock N-Terminal Domain-Containing Protein	coa	G	433.433	54.0688	199.367	18.4322	2.268	NA
245642_at	At1g25275	Endopeptidase cysteine-type, proteolysis and peptidolysis	coa	G	1062.9	169.467	549.533	80.5195	2.023	NA
261447_at	At1g21160	Eukaryotic Translation Initiation Factor 2 Family Protein	coa	G	202.733	26.6647	102.3	6.22334	2.067	NA
261602_at	At1g49630	Peptidase M16 Family Protein / Insulinase Family Protein	coa	G	291.133	23.5288	143.6	35.0852	2.109	NA
251641_at	At3g57470	Peptidase M16 Family Protein / Insulinase Family Protein	coa	R	307.763	22.916	149.087	13.996	2.06433	0.0362684
254496_at	At4g20070	Peptidase M20/M25/M40 Family Protein	spl	R	107.697	7.36101	50.8353	2.2688	2.11855	0.00490063
255257_at	At4g05050	Polyubiquitin (UBQ11) (UBQ10) (SEN3)	coa	G, dC, R	4215	430.663	293.633	24.8931	14.95	9.04e-05
267344_at	At2g44230	Protein Involved in N-terminal protein myristoylation	coa	G, R	268.033	35.7115	113.5	7.95131	2.463	0.039381
256409_at	At1g66620	Seven In Absentia (SINA) Protein	coa	G	215.533	14.4262	100.7	14.0358	2.233	NA
252654_at	At3g44740	Similar to glycosyl tRNA synthetase involved in translation	coa	G	178.833	7.27835	89.4	4.80139	2.082	NA
262669_at	At1g62850	Similar to Immature colon carcinoma transcript 1, ribosome	coa	dC	72.74	4.5	26.19	3.28	2.78	NA
264319_at	At1g04110	Subtilase Family Protein	coa	R	23.8111	3.02234	9.83023	0.47496	2.42223	0.0294916
267518_at	At2g30500	Translation initiation factor, kinase interacting protein	coa	G	441.867	30.542	202.067	25.1773	2.277	NA
255951_at	At1g22050	Ubiquitin Family Protein	spl	R	49.1082	0.303899	20.9372	2.58145	2.3455	0.011992
245171_at	At2g47560	Zinc Finger (C3HC4-Type RING Finger) Family Protein	spl	R	44.8407	8.49005	6.53008	0.742368	7.26824	0.00477436
264588_at	At2g17730	Zinc Finger (C3HC4-Type RING Finger) Family Protein	coa	G, R	474.7	40.9369	223.867	28.6837	2.208	0.0469463
250931_at	At5g03200	Zinc Finger (C3HC4-Type RING Finger) Family Protein	coa	R	39.7277	3.77827	4.25055	0.00531946	9.34649	0.000542609
249306_at	At5g41400	Zinc Finger (C3HC4-Type RING Finger) Family Protein	coa	R	16.8615	1.99573	6.92991	0.986413	2.43314	0.048717
266511_at	At2g47680	Zinc Finger (CCCH Type) Helicase Family Protein	coa	R	22.7874	3.37513	9.40318	1.04756	2.42337	0.0496779
Enzymes & Metabolism
265530_at	At2g06050	12-Oxophytodienoate Reductase (OPR3 / DDE1)	coa	G, R	1901.33	133.977	548.033	86.2188	3.626	0.0317832
265194_at	At1g05010	1-Aminocyclopropane-1-Carboxylate Oxidase (ACO) (EAT1)	coa	R	49.9374	2.23109	21.4444	1.69972	2.32869	0.0133221
256186_at	At1g51680	4-Coumarate--Coa Ligase 1 (4CL1)	spl	R	294.132	14.4442	131.705	5.86581	2.23325	0.0020273
249540_at	At5g38120	4-Coumarate--Coa Ligase Family Protein	spl	G, R	81.1	14.8366	26.1333	2.46667	2.522	0.0136376
262323_at	At1g64190	6-Phosphogluconate Dehydrogenase Family Protein	coa	G, R	1040.77	68.0883	446.4	20.1107	2.431	0.00313135
262039_at	At1g80050	Adenine Phosphoribosyltransferase 2 (APT2)	spl	G, dC, R	180.533	30.0866	43.3667	4.58488	3.417	0.00326893
263544_at	At2g21590	Adp-Glucose Pyrophosphorylase	spl	R	226.686	13.5765	85.1577	11.8798	2.66196	0.0162012
249242_at	At5g42250	Alcohol Dehydrogenase	spl	R	137.991	11.2134	38.3486	8.85955	3.45033	0.0243892
263136_at	At1g78580	Alpha-Trehalose-Phosphate Synthase	spl	R	1228.99	59.5771	561.303	39.1367	2.18952	0.00437331
252555_at	At3g45940	Alpha-Xylosidase	spl	G, dC, R	141.167	21.8286	54.8333	5.07324	2.108	0.00176445
249688_at	At5g36160	Aminotransferase-Related	spl	G, dC, R	387.733	53.0834	137.133	5.49464	2.317	0.00744015
249719_at	At5g35735	Auxin-Responsive Family Protein, Beta-monoxygenase Activity	spl	G, dC, R	73.8333	7.47804	25.3667	1.88001	2.41	0.00506877
245275_at	At4g15210	Beta-Amylase (BMY1) / 1,4-Alpha-D-Glucan Maltohydrolase	spl	G, dC, R	967.233	188.043	188.2	40.7205	4.145	0.0203517
264138_at	At1g78950	Beta-Amyrin Synthase	coa	G, R	164.767	16.4106	75.4	4.95412	2.279	0.049034
263905_at	At2g36190	Beta-Fructosidase	spl	G, R	155.733	23.0381	61.4667	0.956266	2.076	0.00910125
264078_at	At2g28470	Beta-Galactosidase	spl	R	1799.62	55.4049	846.101	55.5108	2.12696	0.00326893
251996_at	At3g52840	Beta-Galactosidase, Lactase	spl	R	284.78	19.4773	118.282	14.9579	2.35818	0.0205298
245970_at	At5g20710	Beta-Galactosidase, Lactase	coa	R	28.2037	4.80504	8.45295	1.73571	3.33655	0.0468866
264318_at	At1g04220	Beta-Ketoacyl-Coa Synthase	spl	G	105.267	29.162	41.7667	4.53921	2.009	NA
249123_at	At5g43760	Beta-Ketoacyl-Coa Synthase	coa	G, R	1400.33	42.9819	391.567	16.237	3.731	0.00319145
250891_at	At5g04530	Beta-Ketoacyl-Coa Synthase Family Protein	coa	G	413.3	30.2378	185.5	18.6309	2.325	NA
259161_at	At3g01500	Carbonic Anhydrase 1 (CA1)	coa	G, dC, R	723.667	66.1012	262.667	4.78342	2.875	0.0133221
250207_at	At5g13930	Chalcone Synthase / Naringenin-Chalcone Synthase	spl	G, dC, R	1216.17	277.573	281.067	38.7961	3.483	0.0132695
250794_at	At5g05270	Chalcone-Flavanone Isomerase Family Protein	spl	G	265.833	68.3834	103.3	11.7784	2.066	NA
258023_at	At3g19450	Cinnamyl-Alcohol Dehydrogenase (CAD)	spl	G, R	117.567	23.2703	42.6333	2.16974	2.242	0.00258376
262667_at	At1g62810	Copper Amine Oxidase	coa	R	12.1818	1.2434	4.66126	0.0342722	2.61342	0.0160199
258290_at	At3g23460	Cyclopropane Fatty Acid Synthase-Related	spl	dC	140.35	15.76	50.93	5.07	2.76	NA
246216_at	At4g36380	Cytochrome P450 90c1 (CYP90c1) / ROTUNDIFOLIA 3 (ROT3)	spl	G, dC, R	326.933	41.0842	115.733	0.536449	2.327	0.00378718
248358_at	At5g52400	Cytochrome P450 Family Protein	spl	G, dC, R	91.3333	3.72395	25.8667	3.78256	2.96	0.00770669
252373_at	At3g48090	Disease Resistance Protein/Lipase Homolog EDS1	spl	R	21.6319	3.40396	8.82572	0.804899	2.54803	0.0357599
254122_at	At4g24510	Eceriferum Protein (CER2)	spl	dC, R	124	9.4	54.19	5.89	2.29	0.0359396
258259_s_at	At3g26840	Esterase/Lipase/Thioesterase Family Protein	spl	R	215.28	11.99	80.45	8.51	2.68	0.00227586
260153_at	At1g52760	Esterase/Lipase/Thioesterase Family Protein	coa	G	806.7	49.328	257.033	31.8041	3.269	0.0497731
262680_at	At1g75880	Extracellular Lipase 1 (EXL1)	spl	R	26.6143	3.26936	9.77497	1.19478	2.7227	0.0191712
251178_at	At3g63440	FAD-Binding Domain-Containing Protein	spl	G, R	156.333	26.9465	45.9	2.29129	2.773	0.00154967
260948_at	At1g06100	Fatty Acid Desaturase Family Protein	spl	G, dC, R	96.4	10.022	37.1667	2.37791	2.148	0.00971535
253285_at	At4g34250	Fatty Acid Elongase	spl	G, dC, R	137.767	30.3097	32.3	4.63069	3.451	0.00508846
266319_s_at	At2g46720	fatty acid elongase 3-ketoacyl-CoA synthase	spl	G, dC, R	302.867	43.0115	113.867	10.4079	2.187	0.0312718
265122_at	At1g62540	Flavin-Containing Monooxygenase Family Protein	coa	R	19.7042	3.64328	6.73748	0.181077	2.92457	0.039078
247358_at	At5g63580	Flavonol Synthase	coa	R	22.2716	5.11723	5.82231	0.523478	3.82521	0.0453856
250533_at	At5g08640	Flavonol Synthase 1 (FLS1)	spl	G	208.267	64.4383	66.8667	9.71208	2.474	NA
257306_at	At3g30200	Fructose-6-Phosphate 2-Kinase-Related	coa	dC, R	134.14	3.6	53.55	11.1	2.5	0.0340908
264300_at	At1g78670	Gamma-Glutamyl Hydrolase	spl	dC, R	32.46	3.77	9.93	1.93	3.27	0.00167372
263137_at	At1g78660	Gamma-Glutamyl Hydrolase	coa	G	236.667	12.4056	97.8667	16.881	2.518	NA
248921_at	At5g45950	GDSL-Motif Lipase/Hydrolase Family Protein	coa	R	342.212	14.8276	141.469	10.6338	2.41899	0.0105181
264400_at	At1g61800	Glucose-6-Phosphate/Phosphate Translocator	spl	G	339.333	94.8548	134.267	18.3705	2.014	NA
245465_at	At4g16590	Glucosyltransferase-Related	coa	R	191.855	25.7493	88.1038	2.93157	2.1776	0.039078
265221_s_at	At2g02010	Glutamate Decarboxylase	coa	R	185.87	44.2	55.65	1.34	3.34	0.0457409
			spl	R	58.6201	6.06342	23.3156	3.75369	2.5142	0.0375362
245392_at	At4g15680	Glutaredoxin Family Protein	spl	R	44.2633	5.42999	13.9176	0.398796	3.18039	0.0042681
267497_at	At2g30540	Glutaredoxin Family Protein	spl	G, R	97.7333	15.1467	32.2667	3.49778	2.491	0.00306096
261443_at	At1g28480	Glutaredoxin Family Protein	spl	R	26.8624	1.38931	12.7976	0.944031	2.09902	0.00661329
262916_at	At1g59700	Glutathione S-Transferase	coa	G, R	187.467	33.3517	74.4	4.65725	2.629	0.0349133
255913_at	At1g66980	Glycerophosphoryl Diester Phosphodiesterase Family Protein	coa	dC, R	135.51	9.44	58.69	8.26	2.31	0.039449
260727_at	At1g48100	Glycoside Hydrolase Family 28 Protein	spl	G, R	210.967	31.2202	71.9333	5.06634	2.399	0.00749032
264270_at	At1g60260	Glycosyl Hydrolase Family 1	coa	G	294.833	9.85467	151.3	28.4891	2.032	NA
264270_at	At1g60090	Glycosyl Hydrolase Family 1	coa	G	294.83	9.87	151.3	28.52	2.03	NA
246880_s_at	At5g25980	Glycosyl Hydrolase Family 1 Protein	spl	G, dC, R	226.267	45.9496	39.2333	4.10257	4.689	0.00789722
267389_at	At2g44460	Glycosyl Hydrolase Family 1 Protein	coa	G	225	46.6837	80.3667	4.81191	2.92	NA
254543_at	At4g19810	Glycosyl Hydrolase Family 18 Protein	spl	dC	116.03	11.13	50.66	4.28	2.29	NA
257629_at	At3g26140	Glycosyl Hydrolase Family 5 Protein	spl	G	66.8667	7.36802	23.7667	4.81468	2.353	NA
255860_at	At5g34940	Glycosyl Hydrolase Family 79 Protein	spl	G, R	126.9	31.432	44.8333	6.56311	2.27	0.0253939
255054_s_at	At4g09740	Glycosyl Hydrolase Family 9 Protein	spl	dC	117.51	11.2	46.9	4.84	2.51	NA
254575_at	At4g19460	Glycosyl Transferase Family 1 Protein	coa	G, R	381.5	22.9827	111.367	0.470225	3.574	0.00286919
259997_at	At1g67880	Glycosyl Transferase Family 17 Protein	coa	G	261.7	3.1749	126.933	8.33073	2.148	0.0363869
246494_at	At5g16190	Glycosyl Transferase Family 2 Protein	spl	R	21.5527	1.98393	8.50002	1.31374	2.53561	0.0290668
264704_at	At1g70090	Glycosyl Transferase Family 8 Protein	coa	G	451.033	51.7644	206.367	14.8248	2.276	NA
259174_at	At3g03690	Glycosyltransferase Family 14 Protein	spl	R	43.332	3.08285	15.4298	1.0388	2.80832	0.0027749
246549_at	At5g15050	Glycosyltransferase Family 14 Protein	spl	R	251.345	2.67135	117.517	3.81458	2.14216	0.000415059
255032_at	At4g09500	Glycosyltransferase Family Protein	coa	G	423.167	33.1607	169.367	13.6574	2.601	0.0329412
245442_at	At4g16710	Glycosyltransferase Family Protein 28	coa	G, R	310.067	5.71586	103.033	16.3912	3.128	0.0468866
247706_at	At5g59480	Haloacid Dehalogenase-Like Hydrolase Family Protein	spl	G, dC, R	144.233	23.0123	36.8667	2.03415	3.204	0.000361065
251298_at	At3g62040	Haloacid Dehalogenase-Like Hydrolase Family Protein	spl	dC, R	56.08	5.84	22.23	2.53	2.52	0.00323291
267126_s_at	At2g23590	Hydrolase, Alpha/Beta Fold Family Protein	coa	R	90.7534	10.9857	12.9624	2.41946	7.0013	0.0133221
252168_at	At3g50440	Hydrolase, Alpha/Beta Fold Family Protein	coa	R	15.6061	1.41408	5.2655	0.228618	2.96385	0.00837463
248293_at	At5g53050	Hydrolase, Alpha/Beta Fold Family Protein	coa	R	154.444	5.24056	74.1171	1.30577	2.08379	0.00181387
245253_at	At4g15440	Hydroperoxide Lyase (HPL1)	spl	G, R	506	13.9848	197.7	18.8089	2.152	0.0195703
261522_at	At1g71710	Inositol Polyphosphate 5-Phosphatase	spl	R	85.4941	9.09934	42.0182	2.61936	2.03469	0.0206612
246021_at	At5g21100	L-Ascorbate Oxidase	spl	R	72.9364	7.56167	33.0994	5.08787	2.4289	0.03505
259737_at	At1g64400	Long-Chain-Fatty-Acid--Coa Ligase	coa	G	178.967	27.9053	91.6333	5.75683	2.036	NA
264100_at	At1g78970	Lupeol Synthase (LUP1)	coa	G	366.5	65.1603	155.533	13.0747	2.453	NA
264137_at	At1g78960	Lupeol Synthase	spl	G, dC, R	391	42.3662	122.3	8.30181	2.632	0.00207194
249008_at	At5g44680	Methyladenine Glycosylase Family Protein	spl	G, R	76.7333	13.2677	30.8333	3.38936	2.031	0.00910125
257701_at	At3g12710	Methyladenine Glycosylase Family Protein	spl	R	330.139	16.9968	157.986	11.9698	2.08968	0.00770345
264752_at	At1g23010	Multi-Copper Oxidase Type I Family Protein	spl	G, R	152.767	15.028	61.1	2.16564	2.065	0.00374197
248793_at	At5g47240	Mutt/Nudix Family Protein	spl	G, R	190	25.7104	76.3333	4.42505	2.093	0.0349716
266693_at	At2g19800	Myo-inosital Oxygenase (MIOX2)	coa	G, dC, R	710.433	90.3685	242.733	1.53442	3.058	0.0201976
263161_at	At1g54020	Myrosinase-Associated Protein	coa	G, dC, R	3872.67	63.0776	934.267	20.8788	4.32	0.000181248
257008_at	At3g14210	Myrosinase-Associated Protein	coa	dC, R	289.49	13.73	58.08	8.92	4.98	0.000181248
251448_at	At3g59845	NADP-Dependent Oxidoreductase	spl	R	65.3613	4.70278	22.2026	3.943	3.06538	0.0154676
245169_at	At2g33220	NADH Dehydrogenase	coa	G	790.267	53.3124	271.1	39.552	3.038	0.0496805
249632_at	At5g37170	O-Methyltransferase Family 2 Protein	spl	R	58.8117	7.3067	6.35103	0.524891	8.11045	0.00154608
250793_at	At5g05600	Oxidoreductase	spl	R	304.674	27.8216	121.991	5.01813	2.27602	0.00981926
256493_at	At1g31600	Oxidoreductase, 2OG-Fe(II) Oxygenase Family Protein	coa	G	397.067	21.6326	202.533	14.5616	2.046	0.0273933
256892_at	At3g19000	Oxidoreductase, 2OG-Fe(II) Oxygenase Family Protein	coa	G, R	271.1	32.7326	126.333	11.3357	2.237	0.0270335
247951_at	At5g57240	Oxysterol-Binding Family Protein	spl	dC, R	127.42	7.99	60.98	5.73	2.09	0.00807787
254817_at	At4g12460	Oxysterol-Binding Family Protein	coa	G	364.667	21.5586	108.6	12.985	3.51	0.0317832
260941_at	At1g44970	Peroxidase	coa	R	153.7	37.3579	39.1667	7.9984	3.197	0.0329412
			spl	G, dC	342.17	58.22	134.03	28.34	2.55	NA
259197_at	At3g03670	Peroxidase	coa	G, dC, R	629.333	130.529	93.3333	20.5061	7.055	0.0214755
252291_s_at	At3g49120	Peroxidase 33 (Per33) (P33) (Prxca)	spl	dC, R	121	12.85	45.58	4.31	2.65	0.00299241
259149_at	At3g10340	Phenylalanine Ammonia-Lyase	coa	R	11.6314	1.60545	5.24697	0.358663	2.21678	0.043742
251984_at	At3g53260	Phenylalanine Ammonia-Lyase 2 (PAL2)	coa	G	875.667	238.977	321.3	41.5595	2.835	NA
259842_at	At1g73600	Phosphoethanolamine N-Methyltransferase 3 (NMT3)	spl	R	2056.84	229.457	929.837	76.1268	2.21204	0.0231739
248722_at	At5g47810	Phosphofructokinase Family Protein	coa	R	14.0154	2.62722	5.42686	0.00785609	2.58259	0.044742
266500_at	At2g06925	Phospholipase A2 Family Protein	spl	G, R	574.1	50.0429	222.167	22.5192	2.15	0.00380517
254893_at	At4g11830	Phospholipase D Gamma 1 / PLD Gamma 1 (PLDGAMMA1)	coa	dC	100.9	11.71	47.32	4.4	2.13	NA
262908_at	At1g59900	Pyruvate Dehydrogenase E1 Component α Subunit (PDHE1-A)	coa	G, dC, R	1612	124.964	684.9	47.1462	2.456	0.0201128
249856_at	At5g22980	Serine Carboxypeptidase III	coa	dC, R	699.07	38.15	142.95	20.74	4.89	5.15e-05
250517_at	At5g08260	Serine Carboxypeptidase S10 Family Protein	spl	G, dC, R	1308.67	142.105	506.533	19.5388	2.136	0.00218371
255842_at	At2g33530	Serine Carboxypeptidase S10 Family Protein	spl	G, R	160.033	33.8854	49.4667	6.61824	2.609	0.00701146
267256_s_at	At2g23000	Serine Carboxypeptidase S10 Family Protein	spl	G, dC, R	103.033	21.4214	32.0333	4.01552	2.595	0.00814102
265990_at	At2g24280	Serine Carboxypeptidase S28 Family Protein	spl	R	767.101	38.6526	342.563	30.8451	2.2393	0.00664979
251780_s_at	At3g55310	Short-Chain Dehydrogenase/Reductase (SDR) Family Protein	spl	G, dC, R	313.167	23.6038	75.4667	7.84991	3.434	0.000506543
266265_at	At2g29340	Short-Chain Dehydrogenase/Reductase (SDR) Family Protein	coa	G	290	48.4191	151.2	27.0056	2.001	NA
251309_at	At3g61220	Short-Chain Dehydrogenase/Reductase (SDR) Family Protein	coa	G, dC, R	207.333	50.4084	75.2	19.5732	2.86	0.0362927
262507_at	At1g11330	S-Locus Lectin Protein Kinase Family Protein	spl	G, R	73.9333	11.6176	29.9	2.43789	2.029	0.0136787
249774_at	At5g24150	Squalene Monooxygenase 1,1 / Squalene Epoxidase 1,1 (SQP1,1)	coa	G, R	334.733	68.4131	136.7	19.1165	2.547	0.0489583
254377_at	At4g21650	Subtilase Family Protein	coa	G, dC, R	443.2	14.8113	148.633	26.8455	3.097	0.0244195
249760_at	At5g23960	Terpene Synthase/Cyclase Family Protein	spl	G, dC, R	107.333	18.3931	25.1667	6.79763	3.453	0.000588565
249005_at	At5g44630	Terpene Synthase/Cyclase Family Protein	spl	R	7455.19	676.951	3987	368.965	2.02333	0.0240091
264430_at	At1g61680	Terpene Synthase/Cyclase Family Protein	spl	G, dC, R	99.2667	15.7082	24.3667	6.82406	3.34	0.0262836
259549_at	At1g35290	Thioesterase Family Protein	coa	G, R	229.233	44.6692	83.4667	16.0574	2.881	0.0497731
249385_at	At5g39950	Thioredoxin H-Type 2 (TRX-H-2) (GIF2)	coa	G	1474.67	95.6423	624.5	70.5269	2.459	NA
259224_at	At3g07800	Thymidine Kinase	coa	R	234.291	20.7289	95.737	5.54997	2.44724	0.0171199
249494_at	At5g39050	Transferase Family Protein	spl	R	38.7858	2.89669	9.69961	0.441109	3.9987	0.000613887
253483_at	At4g31910	Transferase Family Protein	spl	G, dC, R	95.4	21.387	36.2	2.87112	2.129	0.00661329
252200_at	At3g50280	Transferase Family Protein	spl	dC, R	120.12	11.73	46.05	8.39	2.61	0.000162512
264160_at	At1g65450	Transferase Family Protein	coa	G	388.067	58.3848	119.267	4.30207	2.677	NA
			spl	G, dC, R	763.98	53.54	286.49	12.4	2.67	0.00168474
264163_at	At1g65445	Transferase-Related	coa	G, dC, R	1116.03	205.009	392.667	60.1553	2.968	0.0456081
256319_at	At1g35910	Trehalose-6-Phosphate Phosphatase	coa	R	45.5571	5.60632	14.3576	1.66188	3.17304	0.029012
254806_at	At4g12430	Trehalose-6-Phosphate Phosphatase	coa	G, dC, R	595.433	60.2647	251.567	10.2134	2.47	0.0338833
254321_at	At4g22590	Trehalose-6-Phosphate Phosphatase	spl	G, R	74.0333	10.917	29.2667	0.819214	2.071	0.00435709
261068_at	At1g07450	Tropinone Reductase	coa	G	640.633	108.249	312.067	31.9085	2.139	NA
266277_at	At2g29310	Tropinone Reductase	coa	G, R	411.633	36.5156	205.8	13.4693	2.089	0.028568
253684_at	At4g29690	Type I Phosphodiesterase	spl	dC, R	109.77	12.73	48.21	6.21	2.28	0.0262931
253697_at	At4g29700	Type I Phosphodiesterase	coa	G, dC, R	1477.33	103.191	634.1	34.0049	2.429	0.033399
260379_at	At1g73885	UDP-Glucoronosyl/UDP-Glucosyl Transferase Family Protein	coa	G	384.433	26.1754	198.867	9.1399	2.016	NA
266532_at	At2g16890	UDP-Glucoronosyl/UDP-Glucosyl Transferase Family Protein	coa	G, R	514.767	19.7408	253.467	21.0299	2.114	0.0338833
			spl	R	88.171	7.81031	42.0672	2.18782	2.09595	0.00960444
251761_at	At3g55700	UDP-Glucoronosyl/UDP-Glucosyl Transferase Family Protein	coa	R	43.1296	4.90474	14.7792	2.00719	2.91827	0.0362927
246468_at	At5g17050	UDP-Glucoronosyl/UDP-Glucosyl Transferase Family Protein	spl	R	57.9725	8.71453	26.6189	2.34177	2.45599	0.0248584
253281_at	At4g34138	UDP-Glucoronosyl/UDP-Glucosyl Transferase Family Protein	spl	R	255.323	19.0024	123.492	4.6503	2.21865	0.00326893
246826_at	At5g26310	UDP-Glucoronosyl/UDP-Glucosyl Transferase Family Protein	spl	R	18.3142	4.35831	3.76433	0.106189	4.86519	0.0219557
253268_s_at	At4g34135	UDP-Glucoronosyl/UDP-Glucosyl Transferase Family Protein	spl	dC, R	72.33	4.82	33	3.9	2.19	0.00277006
266643_s_at	At2g29730	UDP-Glucosyl Transferase Family Protein	spl	R	100.856	11.1239	49.3082	3.91924	2.04542	0.0298547
Cell Structure and Transport
246580_at	At1g31770	ABC Transporter Family Protein	spl	R	51.3235	6.7591	24.731	1.46311	2.22078	0.0256297
256970_at	At3g21090	ABC Transporter Family Protein	spl	R	388.209	28.9053	184.792	14.2493	2.10079	0.0132015
264162_at	At1g65290	Acyl Carrier Family Protein / ACP Family Protein	coa	R	3211.4	236.467	1466.29	64.5387	2.19016	0.0141855
247304_at	At5g63850	Amino Acid Transporter 4 (AAP4)	spl	R	24.3303	1.79879	9.37494	1.60004	2.72139	0.0299241
251722_at	At3g56200	Amino Acid Transporter Family Protein	coa	R	49.3288	6.04011	18.2595	1.95759	2.70154	0.0334064
263319_at	At2g47160	Anion Exchange Family Protein	spl	R	39.5689	5.37816	12.3971	1.04011	3.1918	0.0102485
256787_at	At3g13790	Beta-Fructosidase (BFRUCT1) / Cell Wall Invertase	coa	dC, R	216.11	45.87	53.4	9.19	4.05	0.0261226
250054_at	At5g17860	Cation exchanger (CAX7)	coa	G, R	530.933	82.4973	161.967	12.3116	3.411	0.0176673
256497_at	At1g31580	Cell wall protein (ECS1)	coa	dC, R	433.76	53.85	44.09	10.27	9.84	0.00340679
258993_at	At3g08940	Chlorophyll A-B Binding Protein (LHCB4.2)	coa	G	2301.67	295.947	892.367	177.479	2.68	NA
255430_at	At4g03320	Chloroplast Protein Import Component-Related	coa	G	181.867	13.5699	82.3333	12.3949	2.302	NA
248527_at	At5g50740	Copper Chaperone (CCH)-Related	coa	G	240.9	12.4989	114.133	12.8245	2.194	NA
249755_at	At5g24580	Copper-Binding Family Protein	spl	G, dC, R	220.533	29.05	73.9	5.51936	2.457	0.0182229
253880_at	At4g27590	Copper-Binding Protein-Related	spl	G, dC, R	92.3333	12.6441	21.9667	0.800694	3.446	0.0001864
248153_at	At5g54250	Cyclic Nucleotide-Regulated Ion Channel (CNGC4)	spl	R	22.2873	2.37344	7.24759	0.441452	3.07513	0.00437331
258113_at	At3g14650	Cytochrome P450	coa	dC, R	260.46	15.1	127.91	5.51	2.04	0.0176673
258962_at	At3g10570	Cytochrome P450	spl	R	31.8506	3.38994	8.25277	0.839757	3.85939	0.00417231
257634_s_at	At3g26170	Cytochrome P450 71B19 (CYP71B19)	coa	R	398.717	14.7913	195.122	19.0504	2.04343	0.0268846
257628_at	At3g26290	Cytochrome P450 71B26 (CYP71B26)	coa	G, R	378.033	46.566	131.633	2.77208	3	0.00600851
253101_at	At4g37430	Cytochrome P450 81F1 (CYP81F1) (CYP91A2)	spl	R	38.2659	5.39884	10.0603	1.85477	3.84262	0.0168664
266996_at	At2g34490	Cytochrome P450 Family Protein	spl	dC, R	327.46	32.11	156.42	11.03	2.09	0.00035874
246380_at	At1g57750	Cytochrome P450, Electron Transport	spl	R	74.9354	9.40659	27.4312	2.96375	2.73176	0.0211889
262637_at	At1g06640	Dioxygenase Involved in Thiosulfate Sulfurtransferase Activity	coa	G, R	924.4	33.1077	428.7	24.7613	2.244	0.00190201
260698_at	At1g32300	FAD-Binding Domain-Containing Protein	coa	dC, R	319.17	42.94	106.36	18.39	3	0.00941345
249053_at	At5g44440	FAD-Binding Domain-Containing Protein	coa	dC, R	499.9	28.57	99.22	15.27	5.04	0.000342432
248540_at	At5g50160	Ferric Reductase-Like Transmembrane Protein	spl	G, dC, R	202.033	25.7555	79.8333	7.31991	2.075	0.000588565
245538_at	At4g15200	Formin Homology 2 Domain-Containing Protein	spl	dC, R	82.81	7.66	33.14	4.72	2.5	0.000746342
251227_at	At3g62700	Glutathione-Conjugate Transporter	spl	R	846.555	56.1274	391.203	28.2964	2.02051	0.0132015
255473_at	At4g02450	Glycine-rich Protein, Phosphate Transport	coa	G	1117	57.7264	152.5	54.5436	7.662	NA
249811_at	At5g23760	Heavy-Metal Associated Domain Containing Protein	coa	G	230.8	36.1714	78.8333	6.08861	3.048	NA
264729_at	At1g22990	Heavy-Metal-Associated Domain-Containing Protein	spl	G, dC, R	96.1	3.7027	22.0333	2.06908	3.666	0.00441475
254663_at	At4g18290	Inward Rectifying Potassium Channel (KAT2)	coa	G, R	522.533	86.6684	130.633	16.9525	4.166	0.0226108
254550_at	At4g19690	Iron-Responsive Transporter (Irt1)	spl	dC, R	96.01	7.91	39.92	3.64	2.4	0.00203601
252736_at	At3g43210	Kinesin Motor Family Protein (NACK2) (TES)	coa	R	23.5565	1.65445	8.54057	0.321678	2.75819	0.00460135
265894_at	At2g15050	Lipid Transfer Protein	spl	R	45.9214	4.53275	23.0147	2.04851	1.99531	0.0320364
247718_at	At5g59310	Lipid Transfer Protein 4 (LTP4)	coa	R	741.027	95.1222	415.714	41.6491	2.00771	0.0340908
			spl	R	834.635	95.1221	415.714	41.6491	2.00771	0.0421737
256398_at	At3g06100	Major Intrinsic Family Protein	spl	R	32.5367	2.00232	9.56548	1.88668	3.40147	0.013666
252618_at	At3g45140	Lipoxygenase (LOX2)	spl	G	129.633	9.02226	42.5	9.24175	2.538	NA
256324_at	At1g66760	MATE Efflux Family Protein Involved in Drug Transport	coa	G	235.767	18.5089	113.1	8.9202	2.166	NA
246765_at	At5g27330	Myosin Motor Protein Involved in Protein Transport	coa	G	274.967	48.263	123.8	32.2494	2.316	0.0326306
258181_at	At3g21670	Nitrate Transporter (NTP3)	spl	G, dC, R	98.3333	21.8167	22.4	1.2741	3.547	0.0168425
264348_at	At1g12110	Nitrate/Chlorate Transporter (NRT1.1) (CHL1)	spl	G, R	67.5667	11.2993	24.8333	3.14872	2.217	0.00182126
266993_at	At2g39210	Nodulin Family Protein	coa	G, dC, R	401.867	30.8033	87.2667	5.584	4.8	0.0179088
262951_at	At1g75500	Nodulin MtN21 Family Protein	spl	R	83.9124	12.2515	29.9001	3.97277	2.80642	0.0320453
254956_at	At4g10850	Nodulin Mtn3 Family Protein	spl	G, dC, R	512.5	73.6048	132.733	9.06152	3.165	0.000721725
254938_at	At4g10770	Oligopeptide Transporter OPT Family Protein	coa	R	17.5805	0.911365	5.56019	0.389176	3.16186	0.00410145
261826_at	At1g11580	Pectin Methylesterase	spl	R	53.2158	3.16009	10.6076	0.605969	5.01677	0.000301468
252740_at	At3g43270	Pectinesterase Family Protein	spl	R	141.478	10.889	75.0809	5.91586	2.02863	0.012315
245151_at	At2g47550	Pectinesterase Family Protein	coa	dC, R	146.16	22.88	64.55	7.35	2.26	0.0362684
256913_at	At3g23870	Permease-Related	spl	R	75.1168	3.49235	31.8249	4.03364	2.36031	0.011992
258071_s_at	At3g26070	Plastid-Lipid Associated Protein PAP / Fibrillin Family	coa	G, R	2279.67	136.946	424.633	40.2112	5.583	0.00986176
267472_at	At2g02850	Plastocyanin-Like Domain-Containing Protein (ARPN)	coa	G	9234	655.93	3116.67	87.48	3.09	0.0496779
			spl	dC, R	3807.69	201.63	1824.2	119.12	2.09	0.00118844
246099_at	At5g20230	Plastocyanin-Like Domain-Containing Protein (ATBCB)	spl	R	77.9252	8.13774	12.7099	0.305706	5.55975	0.000791965
267423_at	At2g35060	Potassium Transporter Family Protein	spl	G, R	122.767	19.7805	47.2333	2.43607	2.122	0.000807911
263918_at	At2g36590	Proline Transporter	spl	R	74.3312	13.7677	19.0452	3.22654	3.90289	0.0284646
265656_at	At2g13820	Protease Inhibitor/Lipid Transfer Protein (LTP) Family Protein	spl	R	40.2754	2.34377	9.14468	0.36549	4.40424	0.000240535
259660_at	At1g55260	Protease Inhibitor/Lipid Transfer Protein (LTP) Family Protein	spl	G, dC, R	408.6	64.0079	137.233	12.1458	2.436	0.00457179
252594_at	At3g45680	Proton-Dependent Oligopeptide Transporter	coa	G, R	216.233	32.0525	86.6	30.5009	2.6	0.0445155
246566_at	At5g14940	Proton-Dependent Oligopeptide Transporter	spl	R	36.4407	2.89957	6.15079	0.363927	5.66429	0.000383763
247440_at	At5g62680	Proton-Dependent Oligopeptide Transporter	spl	R	51.6277	5.37075	8.66175	0.350169	5.43925	0.000856504
261425_at	At1g18880	Proton-Dependent Oligopeptide Transporter	spl	G, R	75.9	9.16642	30.5333	5.02472	2.042	0.0477977
254657_s_at	At4g18210	Purine Permease Protein (PUP 10)	coa	G, dC, R	388.533	67.7796	169.033	4.22111	2.4	0.0344264
			spl	R	169.522	7.68584	56.7493	2.39112	2.98721	0.000506543
247193_at	At5g65380	Ripening-Responsive Protein	spl	R	95.48	7.62	47.56	5.81	2.01	0.000940294
264204_at	At1g22710	Sucrose Transporter / Sucrose-Proton Symporter (SUC2)	spl	R	105.245	1.09089	46.5897	7.10418	2.25898	0.0262931
260097_at	At1g73220	Sugar Transporter Family Protein	coa	G	2219.33	97.1671	862.933	36.1212	2.163	NA
			spl	G, R	3993.72	162.266	1914.84	141.929	2.08567	0.00527474
250475_at	At5g10180	Sulfate Transporter	coa	R	41.6138	7.82422	9.71991	2.59184	4.28129	0.0496805
262206_at	At2g01090	Ubiquinol-Cytochrome C Reductase Complex	coa	dC, R	187.43	21.79	7.96	2.62	23.56	0.00340679
258772_at	At3g10860	Ubiquinol-Cytochrome C Reductase Complex	coa	G	4226	399.655	1647.33	63.512	2.677	NA
253021_at	At4g38050	Xanthine/Uracil Permease Family Protein	spl	R	234.616	14.6148	80.0072	8.96033	2.91285	0.00583436
Uncategorized
262130_at	At1g02890	AAA-Type ATPase Family Protein	coa	G	583.9	39.0285	269.6	9.94133	2.258	NA
261969_at	At1g65950	ABC1 Family Protein	coa	R	69.2428	1.57571	30.2493	4.10403	2.28907	0.0362927
249073_at	At5g44020	Acid Phosphatase Class B Family Protein	coa	R	503.254	35.9339	229.807	21.3777	2.1899	0.0300518
247074_at	At5g66590	Allergen V5/Tpx-1-Related Family Protein	spl	G, dC, R	695.433	80.6825	228.633	7.36531	2.507	0.00010622
255260_at	At4g05040	Ankyrin Repeat Family Protein	coa	R	14.1681	2.9955	4.45407	0.00326565	3.18094	0.0469677
251905_at	At3g53710	ARF GAP-Like Zinc Finger-Containing Protein ZIGA2 (ZIGA2)	coa	G, R	480.833	17.0333	189.833	8.88826	2.639	0.0141855
259790_s_at	At1g29430	Auxin-Responsive Family Protein	coa	dC	76.34	12.99	20.44	4.51	3.74	NA
257506_at	At1g29440	Auxin-Responsive Family Protein	coa	dC	59.28	10.6	20.47	5.48	2.9	NA
259783_at	At1g29510	Auxin-Responsive Protein	spl	dC	116.91	7.44	27.39	3.86	4.27	0.0455087
257460_at	At1g75580	Auxin-Responsive Protein	coa	G	565.133	49.5927	271.4	10.0012	2.172	NA
254809_at	At4g12410	Auxin-Responsive, Small Auxin Up RNA (SAUR) protein	coa	G	159.73	33.85	42.83	1.36	3.9	0.0215583
258000_at	At3g28940	Avirulence Induced Gene (AIG) Protein	coa	G, R	644.7	18.3736	168.233	17.9539	3.998	0.000542609
258001_at	At3g28950	Avirulence Induced Gene (AIG) Protein-Related	coa	R	68.2135	9.64084	23.4548	1.42661	2.9083	0.0311705
262312_at	At1g70830	Bet V I Allergen Family Protein	spl	G, dC, R	278.7	19.6998	62.3667	16.1002	3.744	0.01087
259574_at	At1g35310	Bet V I Allergen Family Protein	spl	R	32.9166	6.60789	9.40636	0.346242	3.4994	0.0150868
252915_at	At4g38810	Calcium-Binding EF Hand Family Protein	coa	R	92.3	7.496	37.5667	4.14782	2.055	0.0362927
			spl	G, R	99.7067	8.77104	32.4559	2.58702	3.07207	0.00355859
260881_at	At1g21550	Calcium-Binding Protein	coa	R	60.0548	4.59518	23.9009	4.6946	2.51266	0.0465541
256755_at	At3g25600	Calmodulin	coa	G	341.8	64.4982	143.4	10.808	2.491	NA
250233_at	At5g13460	Calmodulin-Binding Family Protein	spl	R	99.4863	9.07516	48.3191	3.49829	2.19972	0.0111683
267076_at	At2g41090	Calmodulin-Like Calcium-Binding Protein, 22 KDa (CABP-22)	spl	G	198.467	59.0787	37.8	3.18957	4.202	0.00802799
246884_at	At5g26220	Chac-Like Family Protein	coa	G	816.2	129.121	407	14.3197	2.096	NA
245449_at	At4g16870	Copia-Like Retrotransposon Family	coa	G, R	189.533	16.1138	89.5333	6.20251	2.208	0.0117484
248763_at	At5g47550	Cysteine Protease Inhibitor	spl	R	1059.54	22.2704	477.954	40.5237	2.18934	0.00437331
250536_at	At5g08535	D111/G-Patch Domain-Containing Protein	coa	G	344.333	23.1682	173.667	18.5344	2.064	NA
245218_s_at	At1g58842	Disease Resistance Protein (TIR-NBS-LRR Class)	coa	G, R	457.933	17.6307	201.967	17.3144	2.364	0.00482726
245451_at	At4g16890	Disease Resistance Protein (TIR-NBS-LRR Class)	coa	dC	153.44	9.16	61.61	9.29	2.49	NA
245456_at	At4g16950	Disease Resistance Protein (TIR-NBS-LRR Class)	coa	G	291.167	17.5123	146.7	7.91707	2.068	NA
254585_at	At4g19500	Disease Resistance Protein (TIR-NBS-LRR Class)	coa	dC, R	202.85	10.44	69.71	8.02	2.91	0.00286919
249320_at	At5g40910	Disease Resistance Protein (TIR-NBS-LRR Class)	coa	R	42.7619	2.20574	17.6641	0.22181	2.42084	0.00258272
248847_at	At5g46510	Disease Resistance Protein (TIR-NBS-LRR Class)	coa	dC, R	83.57	3.44	36.33	4.45	2.3	0.0210256
252648_at	At3g44630	Disease Resistance Protein (TIR-NBS-LRR Class)	coa	R	69.4555	12.5964	11.692	0.881043	5.94041	0.0179088
252485_at	At3g46530	Disease Resistance Protein (CC-NBS Class)	coa	R	58.2599	3.01733	6.15462	0.0071652	9.46605	0.000100174
254226_at	At4g23690	Disease Resistance-Responsive Family Protein	coa	G	1009.83	187.086	393.933	7.67992	2.088	NA
			spl	G, dC, R	2760.75	208.687	1211.9	63.1909	2.27804	0.0053854
264398_at	At1g61730	DNA-Binding Storekeeper Protein-Related	coa	G	1510	98.1088	419.867	38.7747	3.748	NA
258321_at	At3g22840	Early Light-Induced Protein (ELIP)	spl	G, dC, R	1164	300.082	323.933	13.9644	2.886	0.00841263
247463_at	At5g62210	Embryo-Specific Protein-Related	spl	G	194.2	74.3238	56.2333	2.87189	2.699	NA
265577(8)_at	At2g20100	Ethylene-Responsive Protein	spl	R	76.7611	4.95847	33.687	2.26317	2.27866	NA
248976_at	At5g44930	Exostosin Family Protein	coa	R	58.9717	2.98784	22.9227	1.22305	2.57263	0.00505601
248016_at	At5g56380	F-Box Family Protein	coa	dC, R	159.76	11.21	74.87	8.04	2.13	3.64e-05
247167_at	At5g65850	F-Box Family Protein	coa	R	14.2326	1.60694	6.41713	0.0422924	2.21791	0.0268846
266235_at	At2g02360	F-Box Family Protein / SKP1 Interacting Partner 3-Related	coa	R	20.6313	4.04976	6.76273	0.156404	3.05074	0.0362684
265713_at	At2g03530	F-Box Family Protein-Related	spl	R	53.4547	4.56194	21.5988	3.28606	2.4749	0.035433
254917_at	At4g11350	Fringe-Related Protein	spl	R	35.7333	8.44666	7.10562	1.42912	5.02888	0.0244464
260007_at	At1g67870	Glycine-Rich Protein	spl	R	48.6037	0.915144	12.9329	0.934506	3.75815	0.000383763
259620_s_at	At1g42705	Hat-Like Transposase Family (Hobo/Ac/Tam3)	coa	dC	240.17	11.37	118.36	12.11	2.03	NA
257760_s_at	At3g23085	Hat-Like Transposase Family (Hobo/Ac/Tam3)	coa	dC	45.4	8.27	11.4	2.18	3.98	NA
258246_s_at	At3g29120	Hat-Like Transposase Family (Hobo/Ac/Tam3)	coa	dC	54.85	3.81	17.38	1.96	3.16	NA
267431_at	At2g34870	Hydroxyproline-Rich Glycoprotein Family Protein	spl	G	586.967	93.0328	167.1	14.7893	2.872	0.00424245
264499_at	At1g30795	Hydroxyproline-Rich Glycoprotein Family Protein	spl	G, dC, R	419.267	70.4826	83	12.2533	4.14	0.00128759
248592_at	At5g49280	Hydroxyproline-Rich Glycoprotein Family Protein	spl	R	66.7503	5.12104	18.832	2.31196	3.54216	0.00440326
258535_at	At3g06750	Hydroxyproline-Rich Glycoprotein Family Protein	spl	R	128.595	2.96623	45.5928	8.72296	2.82051	0.0253939
260455_at	At1g72500	Inter-Alpha-Trypsin Inhibitor Heavy Chain-Related	spl	R	91.6602	7.15448	31.4179	3.23877	2.91745	0.00561044
264898_at	At1g23205	Invertase/Pectin Methylesterase Inhibitor Family Protein	spl	dC	1097.86	47.96	545.25	34.05	2.01	NA
266352_at	At2g01610	Invertase/Pectin Methylesterase Inhibitor Family Protein	spl	R	64.6195	5.5527	18.4959	5.44371	3.49373	0.043686
247127_at	At5g66100	La Domain-Containing Protein	coa	G	212.433	82.6942	76.6	16.4111	2.907	NA
245208_at	At5g12330	Lateral Root Primordium 1 (LRP1)	spl	G, dC, R	176.433	10.8429	47.3	5.22717	3.097	0.00019761
261368_at	At1g53070	Legume Lectin Family Protein	spl	R	655.729	36.0699	299.903	24.3417	2.18647	0.00788052
254234_at	At4g23680	Major Latex Protein-Related	spl	G, dC, R	681.933	94.4843	78.4333	9.62017	7.126	0.0001864
254225_at	At4g23670	Major Latex Protein-Related	spl	G, dC, R	72.1333	9.86177	26.9667	1.70326	2.207	0.0307355
256880_at	At3g26450	Major Latex Protein-Related / MLP-Related	coa	G	350.433	54.0019	144.867	17.2114	2.516	NA
248676_at	At5g48850	Male Sterility MS5 Family Protein	coa	G, dC, R	501.867	48.9276	126.867	32.6093	4.114	0.0329412
256577_at	At3g28220	MATH Domain-Containing Protein	spl	dC, R	478.89	50.64	239.13	21.59	2	0.01087
257054_at	At3g15353	Metallothionein Protein	spl	R	13745.7	408.98	6474.54	146.384	2.12303	0.000511351
255302_at	At4g04830	Methionine Sulfoxide Reductase Domain-Containing Protein	coa	dC, R	347.5	19.19	51.07	9.81	6.8	0.0176673
264730_at	At1g62085	Mitochondrial Transcription Termination Factor Family Protein	coa	G	156.933	9.49198	79.5667	25.1853	2.064	NA
264731_at	At1g62150	Mitochondrial Transcription Termination Factor-Related	coa	R	75.1797	4.87511	23.0365	4.36691	3.2635	0.0340908
258736_at	At3g05900	Neurofilament Protein-Related	coa	dC	361.42	22.43	164.23	12.04	2.2	NA
266965_at	At2g39510	Nodulin Mtn21 Family Protein	coa	R	271.983	51.5631	83.3379	7.12281	3.26362	0.0391049
257272_at	At3g28130	Nodulin Mtn21 Family Protein	coa	dC	378.39	15.48	140.76	6.58	2.69	NA
247243_at	At5g64700	Nodulin MtN21 Family Protein Similar to MtN21	spl	R	24.5854	0.43815	9.27537	0.319599	2.69751	0.000194425
245982_at	At5g13170	Nodulin MtN3 Family Protein Similar To MtN3	spl	R	189.379	10.8328	65.9242	5.89702	2.78105	0.0036781
265974_at	At2g11260	Non-LTR Retrotransposon Family (LINE)	coa	dC, R	256.44	18.02	43.32	7.32	5.92	0.00130722
265974_at	At2g11240	Non-LTR Retrotransposon Family (Line)	coa	dC, R	256.44	18.02	43.32	7.32	5.92	0.00130722
247467_at	At5g62130	Per1-Like Protein-Related	spl	R	126.261	7.32894	43.7642	5.56643	2.93573	0.00686223
248333_at	At5g52390	Photoassimilate-Responsive Protein	spl	dC, R	76.66	6.82	36.36	5.07	2.11	9.04e-05
250058_at	At5g17870	Plastid-Specific Ribosomal Protein-Related	coa	G	4103.33	539.061	940.267	33.1855	4.556	0.0140861
255104_at	At4g08685	Pollen Ole E 1 Allergen and Extensin Family Protein	spl	G, dC, R	696	97.6484	259.767	20.7455	2.195	0.0167948
262257_at	At1g53860	Remorin Family Protein	spl	G	100.4	11.5777	40.7	1.91398	2.037	0.0007165
245285_s_at	At4g14040	Selenium-Binding Protein	coa	G	291.233	35.538	109.967	16.6289	2.748	NA
247212_at	At5g65040	Senescence-Associated Protein-Related	coa	R	66.4953	2.79153	18.2594	2.04686	3.64171	0.00862717
256927_at	At3g22550	Senescence-Associated Protein-Related	spl	dC, R	49.15	4.73	16.59	2.19	2.96	0.00141737
252572_at	At3g45290	Seven Transmembrane MLO Family Protein (MLO3)	coa	R	15.5847	0.615663	4.57755	0.0185417	3.40458	0.000342432
261586_at	At1g01640	Speckle-Type Poz Protein-Related	spl	R	35.2789	3.75316	13.246	1.33097	2.66336	0.0132015
257772_at	At3g23080	START (StAR-related lipid-transfer) Protein	coa	G, R	571.4	24.4111	202.8	5.02427	2.938	0.0283875
266587_at	At2g14880	SWIB Complex BAF60b Domain-Containing Protein	coa	G	1126.33	43.6438	563.367	15.0761	2.084	NA
262436_at	At1g47610	Transducin / WD-40 Repeat Family Protein	spl	G, dC, R	261.233	34.7978	88.6667	4.88615	2.427	0.000419086
245032_at	At2g26630	Transposase IS4 Family Protein	coa	dC, R	381.07	9.63	18.26	5.62	20.87	2.11e-05
259799_at	At1g72290	Trypsin And Protease Inhibitor / Kunitz Family Protein	spl	G, dC	232.367	57.2715	57.2	10.4446	3.293	NA
256166_at	At1g36920	Unknown	coa	dC, R	61.14	3.59	21.67	3.21	2.82	0.0311705
248522_at	At5g50565	Unknown	coa	dC, R	374.13	40.92	64.6	9.92	5.79	0.00114712
261607_at	At1g49660	Unknown	coa	G, R	169.567	0.31798	87.0333	3.57973	2.029	0.0176673
255044_at	At4g09680	Unknown	coa	G, R	174.8	4.42267	89.3333	4.15906	2.041	0.0268846
247111_at	At5g65880	Unknown	coa	G	687.9	23.6837	349.8	37.6651	2.045	0.0261226
258209_at	At3g14060	Unknown	coa	G	259.5	55.9576	132.3	8.28674	2.051	NA
260012_at	At1g67865	Unknown	coa	G	167.333	29.2732	84.4	5.40648	2.07	NA
261324_at	At1g44770	Unknown	coa	G	641.167	29.3508	321.133	18.9618	2.079	NA
252432_at	At3g47680	Unknown	coa	dC	80.36	7.7	38.55	4.99	2.08	NA
254620_at	At4g18590	Unknown	coa	G	359.233	24.1704	178.967	32.3252	2.086	NA
245327_at	At4g16850	Unknown	coa	G	145.667	17.4976	72.6333	12.6991	2.096	NA
262897_at	At1g59840	Unknown	coa	R	92.5902	9.76669	43.9324	5.2678	2.10756	0.0479323
252463_at	At3g47070	Unknown	coa	G	1389	137.114	680.033	74.617	2.12	NA
266285_at	At2g29180	Unknown	coa	R	106.594	6.52075	49.9576	5.7067	2.1337	0.0362684
245312_at	At4g14600	Unknown	coa	G	148.9	5.64269	72.8	6.88573	2.135	NA
261951_at	At1g64490	Unknown	coa	dC	83.96	8.38	39.28	5.53	2.14	0.0453399
249482_at	At5g38980	Unknown	coa	G	1041.73	133.049	505.133	136.824	2.144	0.00593558
259192_at	At3g01740	Unknown	coa	G	979.9	31.0646	473.833	36.745	2.157	NA
246505_at	At5g16250	Unknown	coa	G	2201	54.6291	1053.33	64.5093	2.181	NA
250013_at	At5g18040	Unknown	coa	R	326.148	14.9366	149.456	12.1702	2.18223	0.0177441
259529_at	At1g12400	Unknown	coa	dC, R	282.81	11.71	128.6	17.14	2.2	0.0140773
254584_at	At4g19490	Unknown	coa	R	52.451	1.56879	23.3591	2.50031	2.24542	0.0226108
255589_s_at	At4g01590	Unknown	coa	G	273.233	20.7201	126.267	4.38647	2.257	NA
249211_at	At5g42680	Unknown	coa	G	247.067	47.9853	113.233	22.7775	2.268	NA
250366_at	At5g11420	Unknown	coa	G	261.4	28.7152	118.933	3.7087	2.294	NA
266001_at	At2g24150	Unknown	coa	R	1085.76	27.5997	473.116	41.5728	2.2949	0.013393
257579_at	At3g11000	Unknown	coa	G	963.5	92.3801	430.833	28.5011	2.33	NA
247910_at	At5g57410	Unknown	coa	G	455.3	26.7434	201.133	21.8029	2.366	NA
247883_at	At5g57790	Unknown	coa	G	233.367	33.3888	102.233	17.4165	2.38	NA
262236_at	At1g48330	Unknown	coa	G	532.667	88.707	229.6	21.6892	2.426	NA
256617_at	At3g22240	Unknown	coa	G, dC	3433.33	459.87	1447	160.799	2.476	NA
254624_at	At4g18580	Unknown	coa	G	202.667	25.3837	84.8667	5.67049	2.498	NA
245952_at	At5g28500	Unknown	coa	G	629.2	53.9694	255.167	27.01	2.569	NA
255723_at	At3g29575	Unknown	coa	R	158.933	20.2849	60.6145	0.989792	2.62203	0.0211481
246699_at	At5g27990	Unknown	coa	G, R	566	14.9323	223.967	62.3702	2.633	0.00339379
248537_at	At5g50100	Unknown	coa	G	220.667	45.4834	87	8.4788	2.64	NA
266806_at	At2g30000	Unknown	coa	G	608.333	77.5715	240.267	17.6698	2.643	NA
258424_at	At3g16750	Unknown	coa	dC	56.18	4.88	20.69	3.4	2.72	NA
252659_at	At3g44430	Unknown	coa	dC, R	311.46	17.22	107.81	15.58	2.89	0.000207846
261221_at	At1g19960	Unknown	coa	G, dC, R	247.067	29.5152	86.6	18.5376	2.958	0.0451026
254781_at	At4g12840	Unknown	coa	G	292.167	22.3324	94.1333	9.07383	3.242	NA
255527_at	At4g02360	Unknown	coa	G, dC, R	294.9	19.9249	90.9	8.87919	3.382	0.000535964
257497_at	At1g51430	Unknown	coa	dC	86.05	9.35	25.05	5.88	3.44	0.0428468
248944_at	At5g45500	Unknown	coa	dC, R	173.05	8.99	47.57	4.84	3.64	0.0073477
246079_at	At5g20450	Unknown	coa	R	20.5703	3.38329	5.34938	0.085783	3.84536	0.0176673
249340_at	At5g41140	Unknown	coa	dC	32.14	2.64	8.27	2.8	3.89	NA
264824_at	At1g03420	Unknown	coa	G, dC, R	849.7	34.3789	226.433	17.575	3.905	0.00216269
256940_at	At3g30720	Unknown	coa	dC, R	215.29	13.52	54.31	5.36	3.96	0.00177394
248079_at	At5g55790	Unknown	coa	dC, R	315.98	23.39	75.95	7.92	4.16	1.18e-05
258027_at	At3g19515	Unknown	coa	G, dC, R	530.733	46.8024	131.3	4.55229	4.218	0.000342432
256188_at	At1g30160	Unknown	coa	R	16.937	4.39634	3.75596	0.0417111	4.50936	0.0362927
262010_at	At1g35612	Unknown	coa	dC, R	155.64	11.65	23.15	8.55	6.72	0.00190201
256335_at	At1g72110	Unknown	coa	R	55.8692	15.8414	7.93706	1.24145	7.03903	0.0331191
254481_at	At4g20480	Unknown	coa	dC, R	733.34	48.12	77.54	14.81	9.46	0.000122127
245537_at	ND	Unknown	spl	G, dC	123.567	18.2539	26.8	5.84836	3.764	NA
258530_at	At3g06840	Unknown	spl	R	82.6321	4.77311	29.699	2.58145	2.78232	0.00385469
258551_at	At3g06890	Unknown	spl	R	89.0816	6.97096	39.559	3.25442	2.25186	0.00899506
259661_at	At1g55265	Unknown	spl	R	147.167	14.5919	70.6881	4.49234	2.08192	0.0185885
260277_at	At1g80520	Unknown	spl	R	39.2262	2.9142	13.112	2.61343	2.99163	0.0339142
260367_at	At1g69760	Unknown	spl	R	249.622	20.7116	121.423	6.51991	2.05581	0.0090355
260933_at	At1g02470	Unknown	spl	R	87.6368	6.10115	27.3499	4.887	3.20428	0.0143595
266007_at	At2g37380	Unknown	spl	R	371.48	9.38098	168.763	16.4008	2.20119	0.00750635
255223_at	At4g05370	Unknown	spl	R	36.2088	2.81509	13.6067	2.79157	2.6611	0.0362425
264151_at	At1g02070	Unknown	spl	G, dC, R	212.433	29.2029	68.3667	12.9299	2.568	0.013188
262832_s_at	At1g14870	Unknown	spl	G, dC, R	76.8	10.5519	23.0333	2.01687	2.745	0.00194253
261033_at	At1g17380	Unknown	spl	G, dC, R	183.233	13.0003	48.8667	1.89414	3.125	0.00417823
262488_at	At1g21830	Unknown	spl	G, R	176.8	20.7852	53.8	2.96873	2.705	0.00277218
262750_at	At1g28710	Unknown	spl	G, dC, R	163.167	31.19	49.1667	1.33832	2.716	0.00540135
261708_at	At1g32740	Unknown	spl	G, R	214.733	30.1248	76.5	4.38634	2.308	0.000635427
264287_at	At1g61930	Unknown	spl	G, R	120.267	18.8392	41.4333	4.25532	2.384	0.00910125
259735_at	At1g64405	Unknown	spl	dC, R	145.6	7.15	38.97	4.2	3.74	0.0048045
259373_at	At1g69160	Unknown	spl	R	29.2661	2.1324	8.9876	0.319763	3.25628	0.000914193
262305_at	At1g70950	Unknown	spl	R	17.5787	3.48355	6.22581	0.261856	2.82352	0.0376465
260429_at	At1g72450	Unknown	spl	G, dC	411.833	38.2989	129.9	25.329	2.679	NA
266244_at	At2g27740	Unknown	spl	R	57.8101	1.37914	28.2854	1.75731	2.04381	0.00281015
265277_at	At2g28410	Unknown	spl	R	24.6556	0.569035	11.3594	1.71022	2.17051	0.0251483
263287_at	At2g36145	Unknown	spl	R	41.2668	2.335	19.0676	2.43614	2.16424	0.0274498
260553_at	At2g41800	Unknown	spl	R	37.783	5.24673	4.94151	0.604466	7.64604	0.00235347
258091_at	At3g14560	Unknown	spl	G, dC, R	343.667	66.3664	87.6333	14.1615	3.176	0.00839243
256926_at	At3g22540	Unknown	spl	G, dC, R	163	29.051	49.3	1.89033	2.696	0.00364514
257793_at	At3g26960	Unknown	spl	dC, R	58.96	3.89	22	3.45	2.68	0.00561044
252321_at	At3g48510	Unknown	spl	G	64.9333	7.99528	23.4667	2.56667	2.383	NA
252003_at	At3g52770	Unknown	spl	dC, R	119.45	5.41	46.53	4.04	2.57	NA
251886_at	At3g54260	Unknown	spl	G	102.6	13.9077	34.4667	3.50444	2.441	NA
254574_at	At4g19430	Unknown	spl	dC, R	103.34	11.71	42.66	4.53	2.42	NA
254522_at	At4g19980	Unknown	spl	G, dC, R	124.267	17.1723	38.3667	1.23333	2.661	4.98e-05
253346_at	At4g33600	Unknown	spl	dC	40.55	2.31	17.84	3.17	2.27	NA
253182_at	At4g35190	Unknown	spl	G, dC, R	260.967	29.723	94.1333	1.28755	2.289	0.000135771
253130_at	At4g35510	Unknown	spl	R	31.3409	1.5539	15.6783	0.566321	1.999	0.00290778
246708_at	At5g28150	Unknown	spl	R	220.043	8.22825	105.231	10.1061	2.16917	0.00744015
247068_at	At5g66800	Unknown	spl	R	41.3729	13.0117	14.0525	1.55274	3.81447	0.0349965
248620_at	At5g49320	Unknown	spl	R	146.805	5.22794	60.0136	3.06815	2.38423	0.00110847
250881_at	At5g04080	Unknown	spl	R	104.19	3.57452	44.7643	7.73446	2.34988	0.0323696
252010_at	At3g52740	Unknown	spl	R	31.1827	1.24562	9.40866	0.419772	3.28429	0.000313503
250292_at	At5g13220	Unknown	spl	G, dC, R	180.233	1.4678	55.4	7.62649	2.749	0.00538682
246125_at	At5g19875	Unknown	spl	G, dC, R	94.7333	18.4081	37.8667	1.43333	2.031	0.0017196
249894_at	At5g22580	Unknown	spl	G, dC, R	404.933	67.859	157.3	5.95343	2.106	0.00705978
249614_at	At5g37300	Unknown	spl	G, dC, R	244.833	55.423	76.1667	10.7973	2.599	0.0159838
249143_at	At5g43230	Unknown	spl	R	12.9694	2.09058	4.92595	0.550526	2.63288	0.043686
248298_at	At5g53110	Unknown	spl	R	15.0161	0.668011	5.9249	0.342015	2.53441	0.00149377
247880_at	At5g57780	Unknown	spl	R	35.6955	2.96991	13.5088	3.1316	2.64238	0.0479596
247177_at	At5g65300	Unknown	spl	G, dC, R	58.9333	5.92631	21.9	3.42977	2.23	0.0241394
265116_at	At1g62480	Vacuolar Calcium-Binding Protein-Related	coa	G	1862.67	28.6957	877.933	59.2659	2.209	0.0331191
263873_at	At2g21860	Violaxanthin de-Epoxidase-Related	coa	R	70.2029	9.40306	22.7971	2.15022	3.07947	0.0315287
248230_at	At5g53830	VQ Motif-Containing Protein	spl	R	30.7515	1.9152	8.48682	0.7788	3.62344	0.00166321
256469_at	At1g32540	Zinc Finger Protein Involved in Apoptosis, LSD ONE LIKE 1 (LOL1)	coa	G, dC, R	175.7	29.4458	48.0333	2.05778	3.01	0.039449
aG=GeneSpring; dC=dCHIP; R=gcRMA (refer to the Additional data file 10 for details)
bSE= standard-error of the corresponding mean (wild-type (WT) or coa mutant) signal intensities
cGenes that exhibited a greater than two-fold change (FC) in the mutant (coa, spl) signal values from the corresponding values from the wild-type (P < 0.1)
dFalse Discovery Rate (calculated using RMA)
